# Supplementary material for: Bis{2-meth­oxy-6-[(3-pyrid­yl)methyl­imino­meth­yl]phenolato}copper(II)
Source: Acta Crystallogr Sect E Struct Rep Online. 2009 Aug 12;65(Pt 9):m1058. doi: 10.1107/S1600536809029523 (PMC2970154; doi:10.1107/S1600536809029523)
Supplement: Supplementary file 1 [file e-65-m1058-sup1.cif]

##############################################################################
###                                                                        ###
###        Electronic paper (Acta Crystallographica Section E)             ###
###                                                                        ###
##############################################################################
#                                                                            #
# This CIF contains the data in a paper accepted for publication in Acta     #
# Crystallographica Section E. It conforms to the requirements of Notes      #
# for Authors for Section E, and has been peer reviewed under the auspices   #
# of the IUCr Commission on Journals.                                        #
#                                                                            #
# Full details of the Crystallographic Information File format               #
# are given in the paper "The Crystallographic Information File (CIF):       #
# a New Standard Archive File for Crystallography" by S. R. Hall, F. H.      #
# Allen and I. D. Brown [Acta Cryst. (1991), A47, 655-685].                  #
#                                                                            #
# The current version of the core CIF dictionary is obtainable from          #
# ftp://ftp.iucr.org/pub/cif_core.dic. The current version number is 2.4.    #
#                                                                            #
# Software is freely available for graphical display of the structure(s) in  #
# this CIF.  For information consult the CIF home page http://www.iucr.org/  #
# cif/home.html                                                              #
#                                                                            #
# This file may be used for bona fide research purposes within the           #
# scientific community so long as proper attribution is given to the journal # 
# article from which it was obtained.                                        #
#                                                                            #
##############################################################################
                                             
data_I
_audit_creation_method     SHELXL-97
_chemical_name_systematic
;
Bis{2-methoxy-6-[(3-pyridyl)methyliminomethyl]phenolato}copper(II)
;
_chemical_name_common     ?
_chemical_formula_moiety     'C28 H26 Cu N4 O4'
_chemical_formula_sum     'C28 H26 Cu N4 O4'
_chemical_formula_iupac     '[Cu (C14 H13 N2 O2)2]'
_chemical_formula_weight     546.07
_chemical_melting_point     ?
_symmetry_cell_setting     monoclinic
_symmetry_space_group_name_H-M     'P 21/c'
_symmetry_space_group_name_Hall     '-P 2ybc'
loop_
    _symmetry_equiv_pos_as_xyz
    'x, y, z'
    '-x, y+1/2, -z+1/2'
    '-x, -y, -z'
    'x, -y-1/2, z-1/2'
_cell_length_a     11.455(2)
_cell_length_b     14.414(3)
_cell_length_c     7.5491(15)
_cell_angle_alpha     90.00
_cell_angle_beta     102.55(3)
_cell_angle_gamma     90.00
_cell_volume     1216.7(4)
_cell_formula_units_Z     2
_cell_measurement_reflns_used     10382
_cell_measurement_theta_min     3.19
_cell_measurement_theta_max     27.480
_cell_measurement_temperature     293(2)
_exptl_crystal_description     block
_exptl_crystal_colour     'dark green'
_exptl_crystal_size_max     0.20
_exptl_crystal_size_mid     0.20
_exptl_crystal_size_min     0.20
_exptl_crystal_density_diffrn     1.491
_exptl_crystal_density_meas     ?
_exptl_crystal_density_method     'not measured'
_exptl_crystal_F_000     566
_exptl_absorpt_coefficient_mu     0.941
_exptl_absorpt_correction_type     'multi-scan'
_exptl_absorpt_process_details     '(CrystalClear; Rigaku, 2005)'
_exptl_absorpt_correction_T_min     0.824
_exptl_absorpt_correction_T_max     0.828
_exptl_special_details
;
;
_diffrn_ambient_temperature     293(2)
_diffrn_radiation_type     MoK\a
_diffrn_radiation_wavelength     0.71073
_diffrn_radiation_source     'fine-focus sealed tube'
_diffrn_radiation_monochromator     graphite
_diffrn_measurement_device_type     'Rigaku SCXmini'
_diffrn_measurement_method     \w
_diffrn_detector_area_resol_mean     13.6612
_diffrn_reflns_number     11771
_diffrn_reflns_av_R_equivalents     0.0351
_diffrn_reflns_av_sigmaI/netI     0.0256
_diffrn_reflns_theta_min     3.10
_diffrn_reflns_theta_max     27.48
_diffrn_reflns_theta_full     27.48
_diffrn_measured_fraction_theta_max     0.957
_diffrn_measured_fraction_theta_full     0.96
_diffrn_reflns_limit_h_min     -14
_diffrn_reflns_limit_h_max     14
_diffrn_reflns_limit_k_min     -18
_diffrn_reflns_limit_k_max     18
_diffrn_reflns_limit_l_min     -9
_diffrn_reflns_limit_l_max     9
_diffrn_standards_number     0
_diffrn_standards_interval_count     ?
_diffrn_standards_interval_time     ?
_diffrn_standards_decay_%     ?
_refine_special_details
;
Refinement of <i>F</i>^2^ against ALL reflections. The weighted <i>R</i>-factor
<i>wR</i> and goodness of fit <i>S</i> are based on <i>F</i>^2^, conventional
<i>R</i>-factors <i>R</i> are based on <i>F</i>, with <i>F</i> set to zero for
negative <i>F</i>^2^. The threshold expression of <i>F</i>^2^ >
\s(<i>F</i>^2^) is used only for calculating <i>R</i>-factors(gt) <i>etc</i>.
and is not relevant to the choice of reflections for refinement.
<i>R</i>-factors based on <i>F</i>^2^ are statistically about twice as large
as those based on <i>F</i>, and <i>R</i>- factors based on ALL data will be
even larger.
;
_reflns_number_total     2667
_reflns_number_gt     2430
_reflns_threshold_expression     I>2\s(I)
_refine_ls_structure_factor_coef     Fsqd
_refine_ls_matrix_type     full
_refine_ls_R_factor_all     0.0385
_refine_ls_R_factor_gt     0.0346
_refine_ls_wR_factor_gt     0.1004
_refine_ls_wR_factor_ref     0.1023
_refine_ls_goodness_of_fit_ref     1.409
_refine_ls_restrained_S_all     1.409
_refine_ls_number_reflns     2667
_refine_ls_number_parameters     169
_refine_ls_number_restraints     0
_refine_ls_hydrogen_treatment     constr
_refine_ls_weighting_scheme     calc
_refine_ls_weighting_details
                 'calc w=1/[\s^2^(Fo^2^)+(0.0515P)^2^] where P=(Fo^2^+2Fc^2^)/3'
_atom_sites_solution_hydrogens     geom
_atom_sites_solution_primary     direct
_atom_sites_solution_secondary     difmap
_refine_ls_shift/su_max     0.001
_refine_ls_shift/su_mean     0.000
_refine_diff_density_max     0.253
_refine_diff_density_min     -0.616
_refine_ls_extinction_method     none
_refine_ls_extinction_coef     ?
loop_
    _atom_type_symbol
    _atom_type_description
    _atom_type_scat_dispersion_real
    _atom_type_scat_dispersion_imag
    _atom_type_scat_source
    'C' 'C' 0.0033 0.0016
                         'International Tables Vol C Tables 4.2.6.8 and 6.1.1.4'
    'H' 'H' 0.0000 0.0000
                         'International Tables Vol C Tables 4.2.6.8 and 6.1.1.4'
    'N' 'N' 0.0061 0.0033
                         'International Tables Vol C Tables 4.2.6.8 and 6.1.1.4'
    'O' 'O' 0.0106 0.0060
                         'International Tables Vol C Tables 4.2.6.8 and 6.1.1.4'
    'Cu' 'Cu' 0.3201 1.2651
                         'International Tables Vol C Tables 4.2.6.8 and 6.1.1.4'
_computing_data_collection     'CrystalClear (Rigaku, 2005)'
_computing_cell_refinement     'CrystalClear (Rigaku, 2005)'
_computing_data_reduction     'CrystalClear (Rigaku, 2005)'
_computing_structure_solution     'SHELXS97 (Sheldrick, 2008)'
_computing_structure_refinement     'SHELXL97 (Sheldrick, 2008)'
_computing_molecular_graphics     'SHELXTL/PC (Sheldrick, 2008)'
_computing_publication_material     'SHELXTL/PC (Sheldrick, 2008)'
loop_
    _atom_site_type_symbol
    _atom_site_label
    _atom_site_fract_x
    _atom_site_fract_y
    _atom_site_fract_z
    _atom_site_U_iso_or_equiv
    _atom_site_adp_type
    _atom_site_calc_flag
    _atom_site_refinement_flags
    _atom_site_occupancy
    _atom_site_disorder_assembly
    _atom_site_disorder_group
    Cu Cu1 1.0000 1.0000 0.0000 0.03101(13) Uani d S 1 . .
    N N1 0.94828(11) 1.08186(9) -0.22373(17) 0.0269(3) Uani d . 1 . .
    C C14 1.04327(16) 1.27619(11) -0.3538(2) 0.0346(4) Uani d . 1 . .
    H H14A 0.9670 1.2747 -0.4280 0.041 Uiso calc R 1 . .
    C C9 1.02998(15) 1.10214(10) -0.3470(2) 0.0307(4) Uani d . 1 . .
    H H9A 0.9841 1.1069 -0.4708 0.037 Uiso calc R 1 . .
    H H9B 1.0867 1.0517 -0.3417 0.037 Uiso calc R 1 . .
    C C11 1.20928(16) 1.19482(12) -0.1813(2) 0.0359(4) Uani d . 1 . .
    H H11A 1.2487 1.1403 -0.1375 0.043 Uiso calc R 1 . .
    C C7 0.74950(13) 1.11896(10) -0.1721(2) 0.0294(4) Uani d . 1 . .
    O O1 0.67391(12) 1.03058(10) 0.23920(19) 0.0457(3) Uani d . 1 . .
    C C8 0.84437(15) 1.11952(11) -0.2697(2) 0.0308(4) Uani d . 1 . .
    H H8A 0.8285 1.1511 -0.3798 0.037 Uiso calc R 1 . .
    C C10 1.09654(14) 1.19174(11) -0.2930(2) 0.0284(3) Uani d . 1 . .
    N N2 1.09381(14) 1.35872(10) -0.3131(2) 0.0413(4) Uani d . 1 . .
    C C3 0.65892(13) 1.07713(11) 0.0778(2) 0.0315(4) Uani d . 1 . .
    C C6 0.64554(16) 1.17021(12) -0.2470(3) 0.0380(4) Uani d . 1 . .
    H H6A 0.6412 1.2022 -0.3552 0.046 Uiso calc R 1 . .
    C C4 0.55774(15) 1.12611(12) 0.0004(3) 0.0379(4) Uani d . 1 . .
    H H4A 0.4931 1.1278 0.0566 0.045 Uiso calc R 1 . .
    C C13 1.20181(17) 1.35935(13) -0.2044(3) 0.0416(4) Uani d . 1 . .
    H H13A 1.2384 1.4164 -0.1730 0.050 Uiso calc R 1 . .
    C C5 0.55195(16) 1.17370(13) -0.1642(3) 0.0424(5) Uani d . 1 . .
    H H5A 0.4839 1.2075 -0.2160 0.051 Uiso calc R 1 . .
    C C1 0.58255(19) 1.03860(17) 0.3375(3) 0.0501(5) Uani d . 1 . .
    H H1A 0.6037 1.0030 0.4473 0.075 Uiso calc R 1 . .
    H H1B 0.5088 1.0157 0.2651 0.075 Uiso calc R 1 . .
    H H1C 0.5731 1.1026 0.3670 0.075 Uiso calc R 1 . .
    C C12 1.26288(17) 1.28035(13) -0.1354(3) 0.0426(4) Uani d . 1 . .
    H H12A 1.3385 1.2843 -0.0595 0.051 Uiso calc R 1 . .
    O O2 0.85152(11) 1.02297(9) 0.07153(19) 0.0383(3) Uani d . 1 . .
    C C2 0.75880(13) 1.07128(10) -0.0065(2) 0.0287(3) Uani d . 1 . .
loop_
    _atom_site_aniso_label
    _atom_site_aniso_U_11
    _atom_site_aniso_U_22
    _atom_site_aniso_U_33
    _atom_site_aniso_U_12
    _atom_site_aniso_U_13
    _atom_site_aniso_U_23
    Cu1 0.02621(19) 0.03057(19) 0.0384(2) 0.00818(10) 0.01174(14) 0.01467(11)
    N1 0.0288(7) 0.0212(6) 0.0311(7) -0.0008(5) 0.0075(6) 0.0041(5)
    C14 0.0332(9) 0.0296(8) 0.0420(9) 0.0005(7) 0.0106(7) 0.0065(7)
    C9 0.0374(8) 0.0259(8) 0.0310(8) 0.0015(7) 0.0123(7) 0.0027(6)
    C11 0.0352(9) 0.0339(9) 0.0398(10) 0.0047(7) 0.0110(8) 0.0057(7)
    C7 0.0267(8) 0.0229(7) 0.0368(9) 0.0024(6) 0.0028(7) 0.0022(6)
    O1 0.0404(8) 0.0547(8) 0.0475(8) 0.0114(7) 0.0217(7) 0.0147(7)
    C8 0.0350(9) 0.0236(8) 0.0326(8) -0.0014(6) 0.0045(7) 0.0069(6)
    C10 0.0329(8) 0.0273(8) 0.0290(8) 0.0006(6) 0.0155(7) 0.0042(6)
    N2 0.0434(9) 0.0280(7) 0.0529(10) -0.0011(6) 0.0119(8) 0.0028(7)
    C3 0.0287(8) 0.0272(8) 0.0388(9) 0.0008(6) 0.0076(7) -0.0020(7)
    C6 0.0384(9) 0.0342(9) 0.0377(9) 0.0084(7) 0.0001(8) 0.0054(7)
    C4 0.0291(9) 0.0381(9) 0.0466(10) 0.0035(7) 0.0085(8) -0.0074(8)
    C13 0.0438(11) 0.0318(9) 0.0498(11) -0.0056(8) 0.0116(9) -0.0027(8)
    C5 0.0311(9) 0.0437(10) 0.0480(11) 0.0134(8) -0.0014(8) 0.0001(8)
    C1 0.0476(12) 0.0642(13) 0.0443(11) 0.0038(10) 0.0229(10) -0.0025(10)
    C12 0.0336(9) 0.0505(11) 0.0433(10) -0.0040(8) 0.0074(8) -0.0022(8)
    O2 0.0295(7) 0.0430(6) 0.0452(7) 0.0136(5) 0.0144(6) 0.0194(6)
    C2 0.0264(8) 0.0213(7) 0.0375(9) 0.0016(6) 0.0051(7) 0.0017(6)
_geom_special_details
;
All e.s.d.'s (except the e.s.d. in the dihedral angle between two l.s. planes)
are estimated using the full covariance matrix. The cell e.s.d.'s are taken
into account individually in the estimation of e.s.d.'s in distances, angles
and torsion angles; correlations between e.s.d.'s in cell parameters are only
used when they are defined by crystal symmetry. An approximate (isotropic)
treatment of cell e.s.d.'s is used for estimating e.s.d.'s involving l.s.
planes.
;
loop_
    _geom_bond_atom_site_label_1
    _geom_bond_atom_site_label_2
    _geom_bond_site_symmetry_2
    _geom_bond_distance
    _geom_bond_publ_flag
    Cu1 O2 3_775 1.9218(13) ?
    Cu1 O2 . 1.9218(13) ?
    Cu1 N1 . 2.0399(13) ?
    Cu1 N1 3_775 2.0399(13) ?
    N1 C8 . 1.285(2) ?
    N1 C9 . 1.485(2) ?
    C14 N2 . 1.329(2) ?
    C14 C10 . 1.394(2) ?
    C14 H14A . 0.9300 ?
    C9 C10 . 1.510(2) ?
    C9 H9A . 0.9700 ?
    C9 H9B . 0.9700 ?
    C11 C10 . 1.381(2) ?
    C11 C12 . 1.387(2) ?
    C11 H11A . 0.9300 ?
    C7 C6 . 1.411(2) ?
    C7 C2 . 1.411(2) ?
    C7 C8 . 1.439(2) ?
    O1 C3 . 1.369(2) ?
    O1 C1 . 1.413(2) ?
    C8 H8A . 0.9300 ?
    N2 C13 . 1.328(2) ?
    C3 C4 . 1.374(2) ?
    C3 C2 . 1.427(2) ?
    C6 C5 . 1.354(3) ?
    C6 H6A . 0.9300 ?
    C4 C5 . 1.408(3) ?
    C4 H4A . 0.9300 ?
    C13 C12 . 1.378(3) ?
    C13 H13A . 0.9300 ?
    C5 H5A . 0.9300 ?
    C1 H1A . 0.9600 ?
    C1 H1B . 0.9600 ?
    C1 H1C . 0.9600 ?
    C12 H12A . 0.9300 ?
    O2 C2 . 1.2993(18) ?
loop_
    _geom_angle_atom_site_label_1
    _geom_angle_atom_site_label_2
    _geom_angle_atom_site_label_3
    _geom_angle_site_symmetry_1
    _geom_angle_site_symmetry_3
    _geom_angle
    _geom_angle_publ_flag
    O2 Cu1 O2 3_775 . 180.0 ?
    O2 Cu1 N1 3_775 . 89.00(6) ?
    O2 Cu1 N1 . . 91.00(6) ?
    O2 Cu1 N1 3_775 3_775 91.00(6) ?
    O2 Cu1 N1 . 3_775 89.00(6) ?
    N1 Cu1 N1 . 3_775 180.00(6) ?
    C8 N1 C9 . . 114.85(13) ?
    C8 N1 Cu1 . . 123.58(12) ?
    C9 N1 Cu1 . . 121.57(10) ?
    N2 C14 C10 . . 124.60(17) ?
    N2 C14 H14A . . 117.7 ?
    C10 C14 H14A . . 117.7 ?
    N1 C9 C10 . . 110.44(12) ?
    N1 C9 H9A . . 109.6 ?
    C10 C9 H9A . . 109.6 ?
    N1 C9 H9B . . 109.6 ?
    C10 C9 H9B . . 109.6 ?
    H9A C9 H9B . . 108.1 ?
    C10 C11 C12 . . 119.04(16) ?
    C10 C11 H11A . . 120.5 ?
    C12 C11 H11A . . 120.5 ?
    C6 C7 C2 . . 120.31(16) ?
    C6 C7 C8 . . 117.23(15) ?
    C2 C7 C8 . . 122.44(14) ?
    C3 O1 C1 . . 117.61(15) ?
    N1 C8 C7 . . 128.12(15) ?
    N1 C8 H8A . . 115.9 ?
    C7 C8 H8A . . 115.9 ?
    C11 C10 C14 . . 117.21(15) ?
    C11 C10 C9 . . 122.86(14) ?
    C14 C10 C9 . . 119.92(15) ?
    C13 N2 C14 . . 116.70(16) ?
    O1 C3 C4 . . 124.16(16) ?
    O1 C3 C2 . . 114.21(14) ?
    C4 C3 C2 . . 121.63(16) ?
    C5 C6 C7 . . 121.24(17) ?
    C5 C6 H6A . . 119.4 ?
    C7 C6 H6A . . 119.4 ?
    C3 C4 C5 . . 119.95(17) ?
    C3 C4 H4A . . 120.0 ?
    C5 C4 H4A . . 120.0 ?
    N2 C13 C12 . . 123.81(17) ?
    N2 C13 H13A . . 118.1 ?
    C12 C13 H13A . . 118.1 ?
    C6 C5 C4 . . 119.92(16) ?
    C6 C5 H5A . . 120.0 ?
    C4 C5 H5A . . 120.0 ?
    O1 C1 H1A . . 109.5 ?
    O1 C1 H1B . . 109.5 ?
    H1A C1 H1B . . 109.5 ?
    O1 C1 H1C . . 109.5 ?
    H1A C1 H1C . . 109.5 ?
    H1B C1 H1C . . 109.5 ?
    C13 C12 C11 . . 118.62(17) ?
    C13 C12 H12A . . 120.7 ?
    C11 C12 H12A . . 120.7 ?
    C2 O2 Cu1 . . 130.63(12) ?
    O2 C2 C7 . . 124.05(15) ?
    O2 C2 C3 . . 119.02(15) ?
    C7 C2 C3 . . 116.93(14) ?
loop_
    _geom_torsion_atom_site_label_1
    _geom_torsion_atom_site_label_2
    _geom_torsion_atom_site_label_3
    _geom_torsion_atom_site_label_4
    _geom_torsion_site_symmetry_1
    _geom_torsion_site_symmetry_2
    _geom_torsion_site_symmetry_3
    _geom_torsion_site_symmetry_4
    _geom_torsion
    _geom_torsion_publ_flag
    O2 Cu1 N1 C8 3_775 . . . 175.74(14) ?
    O2 Cu1 N1 C8 . . . . -4.26(14) ?
    O2 Cu1 N1 C9 3_775 . . . -4.15(11) ?
    O2 Cu1 N1 C9 . . . . 175.85(11) ?
    C8 N1 C9 C10 . . . . 86.53(17) ?
    Cu1 N1 C9 C10 . . . . -93.57(13) ?
    C9 N1 C8 C7 . . . . -174.86(15) ?
    Cu1 N1 C8 C7 . . . . 5.3(2) ?
    C6 C7 C8 N1 . . . . 176.48(16) ?
    C2 C7 C8 N1 . . . . -2.3(3) ?
    C12 C11 C10 C14 . . . . 0.2(3) ?
    C12 C11 C10 C9 . . . . -178.60(16) ?
    N2 C14 C10 C11 . . . . 0.7(3) ?
    N2 C14 C10 C9 . . . . 179.51(16) ?
    N1 C9 C10 C11 . . . . 94.88(18) ?
    N1 C9 C10 C14 . . . . -83.88(18) ?
    C10 C14 N2 C13 . . . . -1.1(3) ?
    C1 O1 C3 C4 . . . . -4.3(3) ?
    C1 O1 C3 C2 . . . . 175.52(16) ?
    C2 C7 C6 C5 . . . . -1.1(3) ?
    C8 C7 C6 C5 . . . . -179.88(16) ?
    O1 C3 C4 C5 . . . . 178.43(17) ?
    C2 C3 C4 C5 . . . . -1.4(3) ?
    C14 N2 C13 C12 . . . . 0.8(3) ?
    C7 C6 C5 C4 . . . . 0.4(3) ?
    C3 C4 C5 C6 . . . . 0.8(3) ?
    N2 C13 C12 C11 . . . . 0.0(3) ?
    C10 C11 C12 C13 . . . . -0.5(3) ?
    N1 Cu1 O2 C2 . . . . 1.65(16) ?
    N1 Cu1 O2 C2 3_775 . . . -178.35(16) ?
    Cu1 O2 C2 C7 . . . . 0.5(3) ?
    Cu1 O2 C2 C3 . . . . -179.78(12) ?
    C6 C7 C2 O2 . . . . -179.72(16) ?
    C8 C7 C2 O2 . . . . -1.0(3) ?
    C6 C7 C2 C3 . . . . 0.5(2) ?
    C8 C7 C2 C3 . . . . 179.25(14) ?
    O1 C3 C2 O2 . . . . 1.1(2) ?
    C4 C3 C2 O2 . . . . -179.07(16) ?
    O1 C3 C2 C7 . . . . -179.13(14) ?
    C4 C3 C2 C7 . . . . 0.7(2) ?
loop_
    _geom_hbond_atom_site_label_D
    _geom_hbond_atom_site_label_H
    _geom_hbond_atom_site_label_A
    _geom_hbond_site_symmetry_A
    _geom_hbond_distance_DH
    _geom_hbond_distance_HA
    _geom_hbond_distance_DA
    _geom_hbond_angle_DHA
    C9 H9B O2 3_775 0.97 2.28 2.862(2) 118
data_global
_journal_date_recd_electronic     2009-07-12
_journal_date_accepted     2009-07-24
_journal_name_full     'Acta Crystallographica, Section E'
_journal_year     2009
_journal_volume     65
_journal_issue      9
_journal_page_first     m1058
_journal_page_last     m1058
_journal_paper_category     QM
_journal_coeditor_code     RZ2354
_publ_contact_author_name     'Bai-Wang Sun'
_publ_contact_author_address
;
Ordered Matter Science Research Center, College of Chemistry and Chemical
Engineering, Southeast UniVersity,
Nanjing 210096, P. R. China
;
_publ_contact_author_email     chmsunbw@seu.edu.cn
_publ_contact_author_fax     '86-25-52090614'
_publ_contact_author_phone     '86-25-52090614'
_publ_section_title
;
Bis{2-methoxy-6-[(3-pyridyl)methyliminomethyl]phenolato}copper(II)
;
loop_
    _publ_author_name
    _publ_author_footnote
    _publ_author_address
    'Wang, Yun' .
;
Department of Chemistry
Key Laboratory of Medicinal Chemistry for Natural Resources
Ministry of Education, Yunnan University
Kunming 650091, People's Republic of China
;
    'Zhu, Li-Li' .
;
Department of Chemistry
Key Laboratory of Medicinal Chemistry for Natural Resources
Ministry of Education, Yunnan University
Kunming 650091, People's Republic of China
;
    'Sun, Bai-Wang' .
;
Ordered Matter Science Research Center
College of Chemistry and Chemical Engineering
Southeast University
Nanjing 210096, People's Republic of China
;
