# Supplementary material for: Bis{2-meth­oxy-6-[(3-pyrid­yl)methyl­imino­meth­yl]phenolato}copper(II)
Source: Acta Crystallogr Sect E Struct Rep Online. 2009 Aug 12;65(Pt 9):m1058. doi: 10.1107/S1600536809029523 (PMC2970154; doi:10.1107/S1600536809029523)
Supplement: Supplementary file 2 [file e-65-m1058-Isup2.hkl]

# 
# h,k,l, Fc-squared, Fo-squared, sigma(Fo-squared) and status flag 
# 
data_I
_shelx_title ' 1 in P2(1)/c' 
_shelx_refln_list_code          4 
_shelx_F_calc_maximum      165.41 
_exptl_crystal_F_000       566.00 
_reflns_d_resolution_high  0.7702 
 
loop_ 
 _symmetry_equiv_pos_as_xyz 
 'x, y, z' 
 '-x, y+1/2, -z+1/2' 
 '-x, -y, -z' 
 'x, -y-1/2, z-1/2' 
 
_cell_length_a    11.4551 
_cell_length_b    14.4142 
_cell_length_c     7.5491 
_cell_angle_alpha  90.000 
_cell_angle_beta  102.550 
_cell_angle_gamma  90.000 
 
_shelx_F_squared_multiplier     1.000 
 
loop_ 
 _refln_index_h 
 _refln_index_k 
 _refln_index_l 
 _refln_F_squared_calc 
 _refln_F_squared_meas 
 _refln_F_squared_sigma 
 _refln_observed_status 
   2   0   0     1393.76     1180.47      9.79 o 
   3   0   0     2999.05     2882.61     48.08 o 
   4   0   0     2170.85     1918.66    167.54 o 
   5   0   0     2035.94     1885.25     31.97 o 
   6   0   0      719.92      631.06     11.05 o 
   7   0   0      513.38      433.17      8.96 o 
   8   0   0      266.36      242.94      5.83 o 
   9   0   0     1538.73     1553.02     37.39 o 
  10   0   0      149.91      145.55      5.08 o 
  11   0   0      163.98      153.04      5.87 o 
  12   0   0      467.81      443.25     19.14 o 
  13   0   0       34.20       58.55     10.56 o 
  14   0   0       42.65       51.22     10.36 o 
   2   1   0     8617.01     6407.82     72.00 o 
   3   1   0      381.59      402.49      6.98 o 
   4   1   0      978.16     1039.44     12.78 o 
   5   1   0      544.51      608.51     15.03 o 
   6   1   0      365.47      363.65      5.22 o 
   7   1   0      214.36      242.25      4.38 o 
   8   1   0       16.44       20.98      1.12 o 
   9   1   0      259.77      252.60      4.82 o 
  10   1   0        6.59        6.20      1.18 o 
  11   1   0      533.31      512.34     10.33 o 
  12   1   0       25.39       28.88      3.47 o 
  13   1   0       24.26       15.57      3.09 o 
  14   1   0       16.31       13.94      3.93 o 
   1   2   0     1174.15     1250.21     11.42 o 
   2   2   0     1790.56     1672.48     11.65 o 
   3   2   0     3337.06     3029.85     39.15 o 
   4   2   0      239.74      229.90      2.40 o 
   5   2   0     1563.10     1528.34     23.78 o 
   6   2   0     3671.39     3569.93     97.40 o 
   7   2   0     2295.97     2361.46     52.61 o 
   8   2   0      646.44      641.74     11.03 o 
   9   2   0      496.12      483.70      9.42 o 
  10   2   0      116.95      124.43      3.79 o 
  11   2   0        2.28        3.32      1.19 o 
  12   2   0      632.84      604.64     20.14 o 
  13   2   0      323.04      301.95     12.69 o 
  14   2   0      111.45       97.90      8.99 o 
   1   3   0    12795.23     9913.04    126.87 o 
   2   3   0      143.10      134.87      1.38 o 
   3   3   0        1.29        3.07      0.46 o 
   4   3   0       52.27       66.12      0.98 o 
   5   3   0      283.24      341.44      5.41 o 
   6   3   0       11.28       13.67      0.93 o 
   7   3   0       10.87       11.68      0.85 o 
   8   3   0       12.56       11.93      0.96 o 
   9   3   0      176.62      166.35      3.84 o 
  10   3   0       27.44       30.46      1.58 o 
  11   3   0      520.89      507.95     10.09 o 
  12   3   0       58.50       64.57      5.04 o 
  13   3   0        0.01       -2.20      2.20 o 
  14   3   0       28.81       18.19      4.33 o 
   0   4   0       63.80       88.43      1.33 o 
   1   4   0      965.96     1053.26     27.00 o 
   2   4   0     1323.37     1205.25     33.90 o 
   3   4   0     4207.01     3997.20     51.13 o 
   4   4   0      588.31      505.48     10.08 o 
   5   4   0      688.51      612.39      7.23 o 
   6   4   0     2447.52     2558.47     36.66 o 
   7   4   0     1575.21     1493.34     22.14 o 
   8   4   0      738.03      742.22     11.86 o 
   9   4   0      170.30      162.72      3.65 o 
  10   4   0      562.14      573.61     10.54 o 
  11   4   0       30.09       31.51      2.78 o 
  12   4   0      205.41      219.20      8.41 o 
  13   4   0      117.25      106.44      6.79 o 
  14   4   0      130.62      120.40      9.67 o 
   1   5   0     1463.03     1512.21     18.55 o 
   2   5   0      571.63      612.59     19.43 o 
   3   5   0       28.28       30.14      1.44 o 
   4   5   0      250.77      295.05      3.97 o 
   5   5   0      307.57      350.25      4.50 o 
   6   5   0       31.66       32.30      1.14 o 
   7   5   0       23.11       27.35      1.93 o 
   8   5   0      140.10      139.95      3.05 o 
   9   5   0      279.96      264.92      5.16 o 
  10   5   0       74.77       75.01      2.95 o 
  11   5   0        1.25        5.71      2.55 o 
  12   5   0       83.85       79.14      4.09 o 
  13   5   0       19.59       19.20      2.65 o 
   0   6   0     2484.64     2323.27     37.74 o 
   1   6   0      165.85      137.56      3.72 o 
   2   6   0     1009.81      986.77     19.99 o 
   3   6   0        7.90       21.04      0.71 o 
   4   6   0       13.38       32.02      2.23 o 
   5   6   0      760.53      750.79     10.95 o 
   6   6   0     1440.25     1459.90     21.31 o 
   7   6   0      809.77      826.25     12.67 o 
   8   6   0      330.91      329.67      5.75 o 
   9   6   0     1084.64     1061.21     22.37 o 
  10   6   0      873.15      869.45     23.58 o 
  11   6   0      767.00      774.11     21.53 o 
  12   6   0      130.24      131.64      5.72 o 
  13   6   0      241.01      231.66      9.08 o 
   1   7   0       95.25       91.13      1.54 o 
   2   7   0     1018.03     1132.64     27.96 o 
   3   7   0      239.99      279.74      3.82 o 
   4   7   0       39.82       52.49      1.98 o 
   5   7   0      265.65      281.63      7.13 o 
   6   7   0       21.77       19.17      1.01 o 
   7   7   0      196.25      198.26      3.77 o 
   8   7   0       34.82       35.21      2.72 o 
   9   7   0       15.79       16.37      1.98 o 
  10   7   0       36.96       34.28      3.92 o 
  11   7   0        4.36        8.01      2.85 o 
  12   7   0        1.26        2.32      1.93 o 
  13   7   0        9.80       14.34      2.94 o 
   0   8   0     1320.32     1258.94     27.97 o 
   1   8   0     2100.41     2095.97     28.52 o 
   2   8   0     1284.36     1324.76     25.27 o 
   3   8   0      135.05      123.89      2.93 o 
   4   8   0     1050.63     1065.09     22.58 o 
   5   8   0      958.65      950.69     15.91 o 
   6   8   0      999.17      990.96     15.71 o 
   7   8   0     1653.23     1593.96     33.23 o 
   8   8   0      438.27      433.18     10.85 o 
   9   8   0       39.70       41.34      2.91 o 
  10   8   0      133.57      144.05      5.73 o 
  11   8   0      211.56      211.22      8.04 o 
  12   8   0      173.23      172.40      7.59 o 
  13   8   0      155.15      162.76      7.89 o 
   1   9   0      105.01      108.54      2.80 o 
   2   9   0        0.60        0.99      0.70 o 
   3   9   0        1.12        2.36      0.83 o 
   4   9   0      367.54      399.77      6.59 o 
   5   9   0      209.63      227.82      4.75 o 
   6   9   0      355.30      347.87      7.73 o 
   7   9   0        1.69        4.11      2.39 o 
   8   9   0       48.73       53.56      4.29 o 
   9   9   0        3.54        4.84      2.03 o 
  10   9   0        5.15        5.53      1.87 o 
  11   9   0        2.29        2.51      1.90 o 
  12   9   0       16.50       20.65      5.17 o 
   0  10   0     1424.37     1420.45     38.98 o 
   1  10   0     1759.00     1871.82     29.33 o 
   2  10   0      974.12      982.62     15.18 o 
   3  10   0      846.08      853.06     15.44 o 
   4  10   0     1120.37     1186.44     23.32 o 
   5  10   0      704.00      739.21     13.09 o 
   6  10   0      536.57      539.19     10.48 o 
   7  10   0      345.10      344.50      8.35 o 
   8  10   0      329.65      333.32     10.32 o 
   9  10   0      109.42      115.10      5.55 o 
  10  10   0       53.04       60.23      4.06 o 
  11  10   0       87.71      100.94      6.05 o 
  12  10   0       83.00       79.80      4.98 o 
   1  11   0        1.88        4.12      1.23 o 
   2  11   0       16.81       18.43      1.38 o 
   3  11   0        1.80        0.65      0.97 o 
   4  11   0      259.40      260.16      7.15 o 
   5  11   0      296.03      298.21      6.20 o 
   6  11   0      407.88      399.56     11.37 o 
   7  11   0        8.82       16.90      2.76 o 
   8  11   0       61.31       63.54      3.80 o 
   9  11   0       30.63       29.55      2.79 o 
  10  11   0       10.12       16.24      4.42 o 
  11  11   0       66.80       78.83      4.78 o 
   0  12   0       94.15      103.10      4.40 o 
   1  12   0      370.92      376.42      7.12 o 
   2  12   0      869.86      883.01     15.82 o 
   3  12   0     1248.94     1217.08     43.01 o 
   4  12   0      323.37      337.56     11.75 o 
   5  12   0      334.65      328.81      6.85 o 
   6  12   0      529.06      555.02     16.71 o 
   7  12   0        9.61        7.56      1.66 o 
   8  12   0      161.10      167.39      7.31 o 
   9  12   0      134.71      127.55      6.76 o 
  10  12   0       24.06       29.95      4.15 o 
  11  12   0       98.82       93.73      7.37 o 
   1  13   0      207.22      213.13      4.77 o 
   2  13   0        8.82       12.93      1.54 o 
   3  13   0       29.74       28.50      1.74 o 
   4  13   0        2.93        3.80      1.39 o 
   5  13   0       59.51       67.66      2.92 o 
   6  13   0        2.95       10.73      3.55 o 
   7  13   0        1.74        4.74      1.90 o 
   8  13   0       70.79       76.39      4.94 o 
   9  13   0       13.00       17.34      3.54 o 
  10  13   0       28.90       30.06      4.23 o 
   0  14   0      383.56      387.34     13.25 o 
   1  14   0      567.19      584.19     12.02 o 
   2  14   0       99.89       98.64      3.70 o 
   3  14   0      235.04      237.52      6.31 o 
   4  14   0      453.39      434.55     10.74 o 
   5  14   0      169.44      157.70      5.13 o 
   6  14   0       24.77       27.00      2.30 o 
   7  14   0        1.41        2.42      2.21 o 
   8  14   0      111.22      111.63      6.79 o 
   9  14   0       58.89       56.59      5.38 o 
   1  15   0       21.70       25.20      2.44 o 
   2  15   0        1.11        0.93      1.08 o 
   3  15   0        5.98        5.45      1.28 o 
   4  15   0       39.04       33.88      2.96 o 
   5  15   0       71.11       81.65      4.88 o 
   6  15   0       15.01       17.54      2.89 o 
   7  15   0        3.76       14.01      4.39 o 
   8  15   0       26.20       28.34      3.81 o 
   0  16   0      208.68      202.53     10.35 o 
   1  16   0       74.11       77.06      4.49 o 
   2  16   0       17.37       19.52      2.22 o 
   3  16   0        1.35        7.60      3.05 o 
   4  16   0      124.65       99.41      4.88 o 
   5  16   0      131.91       97.25     13.25 o 
   6  16   0       14.65       14.95      2.94 o 
   7  16   0       72.98       63.17      6.66 o 
   1  17   0       11.72       13.75      3.39 o 
   2  17   0        5.46       12.97      2.95 o 
   3  17   0        4.82        9.38      3.30 o 
   4  17   0       14.51       19.70      4.46 o 
   5  17   0       31.56       26.18      4.49 o 
   6  17   0        5.62        9.57      3.49 o 
   0  18   0        3.14        5.31      3.21 o 
   1  18   0       13.97       17.14      3.23 o 
   2  18   0      108.66       96.71      6.88 o 
   3  18   0      141.56      166.01     12.06 o 
 -14   1   1      158.31      159.34     11.74 o 
 -13   1   1      138.17      141.92      5.86 o 
 -12   1   1      439.29      425.75     10.49 o 
 -11   1   1      181.68      185.36      4.56 o 
 -10   1   1      195.12      177.07      4.04 o 
  -9   1   1     1655.22     1714.70     29.13 o 
  -8   1   1     1122.73     1132.91     23.85 o 
  -7   1   1      605.69      611.33      8.43 o 
  -6   1   1     2912.10     2731.59     51.98 o 
  -5   1   1     3259.31     3160.29     71.80 o 
  -4   1   1     1211.85     1171.54     14.30 o 
  -3   1   1      329.54      295.40      5.63 o 
  -2   1   1     5500.14     4898.57    125.16 o 
  -1   1   1     2778.30     2553.48     12.45 o 
   0   1   1    14682.85     9783.24    218.37 o 
   1   1   1     1925.73     1986.41     15.46 o 
   2   1   1      583.19      646.35     13.96 o 
   3   1   1     1134.07     1048.95     11.49 o 
   4   1   1     2114.56     2142.65     22.41 o 
   5   1   1       10.30        6.41      0.47 o 
   6   1   1      688.57      636.38      8.03 o 
   7   1   1     1467.70     1533.72     22.20 o 
   8   1   1      837.50      846.10     13.14 o 
   9   1   1      476.77      492.05      8.36 o 
  10   1   1      211.63      204.15      4.49 o 
  11   1   1      284.58      274.02      6.98 o 
  12   1   1      264.57      253.60      9.27 o 
  13   1   1      379.93      352.83     14.21 o 
  14   1   1       78.73       68.90      7.75 o 
 -14   2   1       11.53       18.15      4.10 o 
 -13   2   1        6.58        8.60      2.34 o 
 -12   2   1       52.88       46.51      2.60 o 
 -11   2   1      146.58      138.83      4.37 o 
 -10   2   1      647.75      655.63     11.79 o 
  -9   2   1      459.81      448.99      8.02 o 
  -8   2   1      119.30      100.40      2.52 o 
  -7   2   1       15.04       12.81      0.85 o 
  -6   2   1       35.14       29.30      0.95 o 
  -5   2   1       88.64       97.35      3.02 o 
  -4   2   1      453.21      485.19      4.20 o 
  -3   2   1       29.91       29.24      1.02 o 
  -2   2   1     1434.68     1452.45     13.42 o 
  -1   2   1      585.22      627.91      4.10 o 
   0   2   1     2580.21     2658.11     21.47 o 
   1   2   1     4942.83     4768.49     33.59 o 
   2   2   1        6.61       11.10      0.88 o 
   3   2   1       16.62       15.46      0.31 o 
   4   2   1       49.81       59.45      0.84 o 
   5   2   1      824.98      998.45     11.17 o 
   6   2   1       30.66       33.32      1.03 o 
   7   2   1       17.62       17.67      0.91 o 
   8   2   1        0.55        0.09      0.66 o 
   9   2   1       26.87       28.33      1.68 o 
  10   2   1      139.77      137.68      4.18 o 
  11   2   1       95.30       93.81      4.26 o 
  12   2   1        0.14        6.81      3.29 o 
  13   2   1        1.97        5.16      2.82 o 
  14   2   1        0.42        3.86      4.59 o 
 -14   3   1      149.15      145.38     10.28 o 
 -13   3   1      204.00      205.59      9.02 o 
 -12   3   1      314.02      316.47      9.04 o 
 -11   3   1      817.60      807.99     18.32 o 
 -10   3   1      267.99      278.79      6.68 o 
  -9   3   1       55.07       52.00      1.98 o 
  -8   3   1     1614.19     1547.35     26.76 o 
  -7   3   1      576.61      554.95      7.48 o 
  -6   3   1     4623.78     4459.52     65.02 o 
  -5   3   1     2535.31     2474.96     27.96 o 
  -4   3   1      877.88      775.41     12.58 o 
  -3   3   1      508.34      509.58      8.69 o 
  -2   3   1     1806.89     1794.74     13.76 o 
  -1   3   1       16.85       18.32      1.03 o 
   0   3   1     1966.23     2025.12     16.14 o 
   1   3   1    27359.28    17067.92    404.75 o 
   2   3   1      139.17      186.64      2.30 o 
   3   3   1     3604.39     3371.91     34.42 o 
   4   3   1      669.91      632.21      6.29 o 
   5   3   1      386.26      346.85      4.91 o 
   6   3   1     1932.73     1949.69     25.84 o 
   7   3   1     1746.17     1721.77     24.89 o 
   8   3   1     1126.39     1093.94     21.32 o 
   9   3   1      395.12      399.18      8.52 o 
  10   3   1      271.96      273.41      6.51 o 
  11   3   1        5.98        7.73      2.06 o 
  12   3   1      302.13      311.35     13.66 o 
  13   3   1      164.40      156.18      9.13 o 
 -14   4   1        7.63       13.12      4.20 o 
 -13   4   1        4.16        4.22      2.07 o 
 -12   4   1        1.43        0.08      1.31 o 
 -11   4   1        0.18        1.97      1.23 o 
 -10   4   1      119.05      118.76      3.92 o 
  -9   4   1     1251.06     1241.74     24.77 o 
  -8   4   1       61.07       69.17      2.84 o 
  -7   4   1        2.69        5.15      1.63 o 
  -6   4   1      755.04      780.25     17.03 o 
  -5   4   1      123.24      142.62      2.53 o 
  -4   4   1      558.73      616.93      6.72 o 
  -3   4   1      372.98      407.97      4.19 o 
  -2   4   1        6.79        7.70      0.29 o 
  -1   4   1     1087.49     1078.29      9.47 o 
   0   4   1     2012.97     2050.89     23.62 o 
   1   4   1     9086.13     8214.81    147.52 o 
   2   4   1     1531.58     1665.60     16.90 o 
   3   4   1       26.69       29.72      1.47 o 
   4   4   1     1703.55     1800.54     57.40 o 
   5   4   1       37.29       36.59      1.50 o 
   6   4   1        4.39        8.63      1.24 o 
   7   4   1        7.90        8.49      1.35 o 
   8   4   1        6.58        3.44      1.25 o 
   9   4   1      173.84      182.31      5.63 o 
  10   4   1        0.18        8.05      2.86 o 
  11   4   1      106.64      107.41      4.80 o 
  12   4   1      104.04       98.80      4.80 o 
  13   4   1        2.58        4.57      2.56 o 
 -14   5   1      148.32      132.13      7.29 o 
 -13   5   1      137.42      134.44      5.94 o 
 -12   5   1      216.77      221.20      7.75 o 
 -11   5   1      175.91      174.82      5.40 o 
 -10   5   1      526.44      524.07     13.81 o 
  -9   5   1      643.35      628.59     24.15 o 
  -8   5   1      721.45      696.71     13.63 o 
  -7   5   1     1822.06     1819.87     33.26 o 
  -6   5   1     3126.02     3047.12     39.88 o 
  -5   5   1     2980.01     2779.53     31.94 o 
  -4   5   1     1661.59     1594.51     16.49 o 
  -3   5   1      842.19      768.50      7.47 o 
  -2   5   1      259.38      232.47      5.70 o 
  -1   5   1     1496.44     1400.84     13.10 o 
   0   5   1     1360.65     1263.54     12.31 o 
   1   5   1    13586.96    11675.99    179.81 o 
   2   5   1    10732.87     9777.63    137.31 o 
   3   5   1      697.58      716.93     22.54 o 
   4   5   1      551.86      492.85      6.50 o 
   5   5   1     1472.40     1497.50     21.17 o 
   6   5   1     2152.43     2155.47     33.84 o 
   7   5   1      725.84      708.12     17.09 o 
   8   5   1      141.73      133.60      4.30 o 
   9   5   1        7.75        7.87      1.40 o 
  10   5   1      324.60      330.23     12.07 o 
  11   5   1       47.13       54.51      4.01 o 
  12   5   1       16.06       15.99      2.30 o 
  13   5   1      199.42      192.18     10.08 o 
 -14   6   1       31.01       30.65      4.62 o 
 -13   6   1        5.20        7.36      2.51 o 
 -12   6   1        4.92        2.08      1.89 o 
 -11   6   1      334.29      319.45      9.03 o 
 -10   6   1      820.78      820.91     21.60 o 
  -9   6   1       78.40       72.54      5.14 o 
  -8   6   1       12.31       17.95      3.36 o 
  -7   6   1      192.17      207.93      4.83 o 
  -6   6   1        3.82        3.93      1.02 o 
  -5   6   1      395.85      386.36      5.10 o 
  -4   6   1      385.96      456.40      6.80 o 
  -3   6   1      354.49      380.67      4.15 o 
  -2   6   1       53.64       58.48      1.80 o 
  -1   6   1       11.60       14.59      1.43 o 
   0   6   1      998.76     1051.01     16.66 o 
   1   6   1      347.45      378.38      4.96 o 
   2   6   1      797.14      903.45     22.50 o 
   3   6   1     1076.33     1113.98     13.92 o 
   4   6   1        0.11        1.97      0.82 o 
   5   6   1      543.04      583.03      8.73 o 
   6   6   1      675.83      646.98     10.55 o 
   7   6   1     1143.48     1107.63     24.83 o 
   8   6   1       71.15       67.71      4.43 o 
   9   6   1      206.38      206.04      5.84 o 
  10   6   1      165.53      155.31      5.85 o 
  11   6   1       26.35       24.76      3.18 o 
  12   6   1      149.14      145.42      6.49 o 
  13   6   1        1.17        2.92      2.53 o 
 -13   7   1      282.93      266.01     10.40 o 
 -12   7   1      372.51      359.43     12.55 o 
 -11   7   1      801.53      823.08     24.23 o 
 -10   7   1      322.20      338.64     11.08 o 
  -9   7   1       49.88       53.13      3.17 o 
  -8   7   1        6.71       12.20      1.96 o 
  -7   7   1     1048.58     1092.56     21.18 o 
  -6   7   1      361.14      319.50      6.16 o 
  -5   7   1       51.21       38.32      1.58 o 
  -4   7   1       52.83       37.39      1.14 o 
  -3   7   1      504.72      485.27      9.77 o 
  -2   7   1     3437.17     3302.74     44.97 o 
  -1   7   1     2910.29     2860.27     36.06 o 
   0   7   1     1567.17     1553.07     34.01 o 
   1   7   1      137.96      100.66      2.03 o 
   2   7   1     1040.98     1024.88     14.94 o 
   3   7   1      346.31      302.28      5.54 o 
   4   7   1     1658.15     1706.72     39.33 o 
   5   7   1      987.43     1075.70     27.17 o 
   6   7   1      586.39      619.73     11.06 o 
   7   7   1     2009.43     1941.37     38.87 o 
   8   7   1     1430.53     1381.83     29.21 o 
   9   7   1      504.05      517.47     12.39 o 
  10   7   1      247.89      245.24      8.54 o 
  11   7   1      226.03      240.08      9.10 o 
  12   7   1       43.06       54.20      4.05 o 
  13   7   1       63.88       64.42      6.10 o 
 -13   8   1       45.48       45.10      4.35 o 
 -12   8   1       16.96       13.63      3.68 o 
 -11   8   1       83.37       89.80      4.79 o 
 -10   8   1       21.82       27.73      4.00 o 
  -9   8   1        0.78       -1.24      1.24 o 
  -8   8   1       37.07       37.03      3.97 o 
  -7   8   1       29.55       37.92      1.94 o 
  -6   8   1       19.71       22.46      1.48 o 
  -5   8   1      188.91      169.34      4.01 o 
  -4   8   1      405.84      403.59      8.02 o 
  -3   8   1        7.95        9.07      0.71 o 
  -2   8   1      249.56      246.60      4.67 o 
  -1   8   1      244.69      280.77      3.85 o 
   0   8   1     1272.60     1362.15     17.78 o 
   1   8   1      844.96      935.20     12.28 o 
   2   8   1       67.10       77.27      3.01 o 
   3   8   1       65.55       79.59      3.50 o 
   4   8   1       75.66       77.85      3.26 o 
   5   8   1      140.27      154.59      3.48 o 
   6   8   1       81.26       94.36      2.51 o 
   7   8   1       26.93       34.04      2.09 o 
   8   8   1       65.07       52.12      3.73 o 
   9   8   1       21.43       22.65      2.58 o 
  10   8   1       89.95       81.89      4.60 o 
  11   8   1       67.34       64.11      4.41 o 
  12   8   1       79.10       75.43      5.38 o 
 -12   9   1       31.17       32.11      3.35 o 
 -11   9   1       33.97       40.03      5.18 o 
 -10   9   1      182.05      189.80      8.08 o 
  -9   9   1      184.75      187.34      6.41 o 
  -8   9   1      505.06      520.47     12.03 o 
  -7   9   1      230.87      241.03      5.96 o 
  -6   9   1      349.31      341.94      7.42 o 
  -5   9   1      926.34      930.22     13.77 o 
  -4   9   1      607.13      603.35      8.86 o 
  -3   9   1      120.20      115.60      2.21 o 
  -2   9   1     2242.40     2221.46     43.38 o 
  -1   9   1     1908.48     1967.88     28.29 o 
   0   9   1      793.65      809.46     11.32 o 
   1   9   1      376.67      375.05      5.70 o 
   2   9   1      646.13      626.40      9.45 o 
   3   9   1     1068.55     1031.03     38.14 o 
   4   9   1      358.63      369.98     13.25 o 
   5   9   1      459.83      487.43      9.68 o 
   6   9   1      665.03      650.87     15.33 o 
   7   9   1      746.01      759.71     22.61 o 
   8   9   1        4.92        6.93      1.91 o 
   9   9   1      142.12      160.32      6.66 o 
  10   9   1      208.85      204.87      7.80 o 
  11   9   1      208.28      212.30      9.48 o 
  12   9   1      158.57      146.86      7.37 o 
 -12  10   1       49.81       53.00      8.94 o 
 -11  10   1        3.28        2.28      1.99 o 
 -10  10   1       39.88       48.00      4.38 o 
  -9  10   1        1.81        0.51      1.27 o 
  -8  10   1       41.65       37.92      2.24 o 
  -7  10   1      106.25      101.40      3.72 o 
  -6  10   1      226.33      225.76      5.94 o 
  -5  10   1      101.30       98.69      4.89 o 
  -4  10   1      306.96      325.35      5.35 o 
  -3  10   1       66.57       81.50      2.07 o 
  -2  10   1      350.63      399.78     11.65 o 
  -1  10   1       38.90       32.19      1.73 o 
   0  10   1     1589.27     1596.82     24.37 o 
   1  10   1       48.84       55.16      1.67 o 
   2  10   1       89.47       97.75      2.54 o 
   3  10   1      261.46      239.68      8.83 o 
   4  10   1       87.35       81.97      2.32 o 
   5  10   1       14.67       20.29      1.64 o 
   6  10   1      101.01      100.79      3.89 o 
   7  10   1       20.46       17.06      1.77 o 
   8  10   1      251.27      226.69      7.96 o 
   9  10   1       32.79       32.29      3.51 o 
  10  10   1       18.22       30.11      3.25 o 
  11  10   1        6.73       11.02      2.80 o 
 -11  11   1       29.59       36.54     10.04 o 
 -10  11   1      196.89      188.59      8.33 o 
  -9  11   1      217.05      222.41      7.91 o 
  -8  11   1      329.26      324.41      8.59 o 
  -7  11   1      405.45      406.73      9.93 o 
  -6  11   1      280.73      299.97      7.53 o 
  -5  11   1      391.64      407.50      8.91 o 
  -4  11   1      442.96      435.49      7.52 o 
  -3  11   1      689.67      698.08     14.85 o 
  -2  11   1      172.90      182.09      4.29 o 
  -1  11   1       17.57       19.13      1.52 o 
   0  11   1      540.12      528.92      8.72 o 
   1  11   1      723.93      696.89     11.72 o 
   2  11   1     1035.47     1049.97     18.00 o 
   3  11   1      241.70      223.41      4.67 o 
   4  11   1      396.43      378.85      8.07 o 
   5  11   1      629.58      606.78     13.07 o 
   6  11   1      613.02      574.19     14.75 o 
   7  11   1       74.12       78.88      3.85 o 
   8  11   1      118.77      120.58      5.34 o 
   9  11   1      115.89      106.60      5.43 o 
  10  11   1       70.13       76.87      4.55 o 
  11  11   1      231.47      230.20      9.88 o 
 -11  12   1       27.19       39.26      5.43 o 
 -10  12   1       23.75       29.71      4.86 o 
  -9  12   1       10.59       13.12      4.07 o 
  -8  12   1       36.27       33.49      2.72 o 
  -7  12   1      106.18      103.19      4.13 o 
  -6  12   1       20.64       17.71      1.59 o 
  -5  12   1       29.63       31.58      1.97 o 
  -4  12   1        0.82        2.43      0.95 o 
  -3  12   1      264.12      265.01      6.98 o 
  -2  12   1       84.78       86.73      2.51 o 
  -1  12   1      294.62      303.35      7.04 o 
   0  12   1      666.86      688.22     12.16 o 
   1  12   1      162.68      161.37      3.89 o 
   2  12   1       81.31       79.94      2.51 o 
   3  12   1       70.76       55.07      2.05 o 
   4  12   1       31.91       26.53      1.61 o 
   5  12   1       13.61       12.37      2.03 o 
   6  12   1      198.93      189.80      5.61 o 
   7  12   1       22.07       22.99      3.85 o 
   8  12   1        3.88        5.14      1.96 o 
   9  12   1        3.23       11.16      2.27 o 
  10  12   1        0.63        4.03      3.46 o 
 -10  13   1      109.20      118.62      8.03 o 
  -9  13   1       22.23       29.19      4.21 o 
  -8  13   1       71.81       75.93      5.68 o 
  -7  13   1      131.33      124.81      5.75 o 
  -6  13   1      584.73      599.84     18.61 o 
  -5  13   1      664.51      710.59     24.62 o 
  -4  13   1      659.64      637.20     17.81 o 
  -3  13   1     1534.60     1412.74     68.08 o 
  -2  13   1      850.53      853.61     15.92 o 
  -1  13   1     1101.66     1090.83     20.52 o 
   0  13   1      676.66      691.48     14.14 o 
   1  13   1      187.88      190.88      5.97 o 
   2  13   1      155.28      154.73      4.14 o 
   3  13   1      150.50      149.57      4.82 o 
   4  13   1       19.99       27.44      4.13 o 
   5  13   1       16.78       20.99      1.97 o 
   6  13   1       48.30       60.00      3.63 o 
   7  13   1       12.68       19.01      2.73 o 
   8  13   1      226.54      212.20      8.85 o 
   9  13   1      256.19      241.24      9.80 o 
  10  13   1       18.74       31.76      3.99 o 
  -9  14   1        6.07        6.88      3.32 o 
  -8  14   1        9.86       13.37      3.35 o 
  -7  14   1       10.20       12.34      2.53 o 
  -6  14   1        0.13       -1.68      1.72 o 
  -5  14   1      110.76      112.72      5.41 o 
  -4  14   1        1.40        1.68      1.65 o 
  -3  14   1       92.95       92.64      4.51 o 
  -2  14   1       69.46       74.94      3.49 o 
  -1  14   1       80.55       79.54      3.51 o 
   0  14   1      145.25      138.87      4.58 o 
   1  14   1        4.70        6.43      1.18 o 
   2  14   1      148.65      158.53      4.29 o 
   3  14   1       11.79       13.09      1.46 o 
   4  14   1        2.55        1.88      1.13 o 
   5  14   1       75.21       68.45      3.85 o 
   6  14   1        0.84        1.38      1.69 o 
   7  14   1        4.78       11.71      2.15 o 
   8  14   1       23.90       21.51      3.16 o 
   9  14   1       10.48       21.92      4.89 o 
  -8  15   1      267.83      216.01     40.15 o 
  -7  15   1      117.49      124.61      7.34 o 
  -6  15   1       42.47       41.44      3.61 o 
  -5  15   1      229.90      240.45      9.32 o 
  -4  15   1      344.59      324.83     11.46 o 
  -3  15   1      248.28      253.75      8.89 o 
  -2  15   1      225.92      220.85      7.89 o 
  -1  15   1      177.79      180.42      6.05 o 
   0  15   1      494.76      495.13     13.26 o 
   1  15   1       92.44       89.41      3.72 o 
   2  15   1       32.20       42.13      3.73 o 
   3  15   1      231.58      214.22      6.57 o 
   4  15   1      283.28      265.76      6.80 o 
   5  15   1      199.96      184.61      6.42 o 
   6  15   1       50.75       51.05      4.21 o 
   7  15   1       42.37       47.16      5.55 o 
   8  15   1       21.07       27.78      4.86 o 
  -7  16   1        0.02        0.26      2.29 o 
  -6  16   1       34.04       29.60      4.09 o 
  -5  16   1       17.57       22.14      2.88 o 
  -4  16   1       20.73       24.28      3.01 o 
  -3  16   1       12.34        9.37      2.23 o 
  -2  16   1       27.11       30.40      2.75 o 
  -1  16   1       14.46       18.72      2.21 o 
   0  16   1      112.53      114.85      4.74 o 
   1  16   1       48.83       46.75      2.90 o 
   2  16   1        6.03        8.11      1.79 o 
   3  16   1        2.79        3.75      1.53 o 
   4  16   1        2.10        1.76      2.69 o 
   5  16   1       38.96       34.59      4.91 o 
   6  16   1       24.81       25.63      4.53 o 
   7  16   1        2.39        4.29      4.79 o 
  -6  17   1        1.17        1.55      2.89 o 
  -5  17   1       48.61       55.73      6.64 o 
  -4  17   1      133.00      135.96      7.08 o 
  -3  17   1       47.48       49.34      3.97 o 
  -2  17   1       27.63       29.18      3.02 o 
  -1  17   1      191.60      186.37      6.48 o 
   0  17   1      135.31      148.00      6.65 o 
   1  17   1        1.48        2.22      2.09 o 
   2  17   1      229.63      224.84      8.35 o 
   3  17   1      150.38      154.62     15.25 o 
   4  17   1      327.01      332.09     19.04 o 
   5  17   1      241.92      232.27     14.06 o 
  -4  18   1        5.85        7.02      3.45 o 
  -3  18   1        5.82        8.59      3.11 o 
  -2  18   1        2.63        2.93      2.97 o 
  -1  18   1       67.19       70.78      6.73 o 
   0  18   1       32.41       32.61      4.34 o 
   1  18   1       26.34       23.47      3.61 o 
   2  18   1       57.64       63.48      7.77 o 
   3  18   1       43.89       43.76      9.09 o 
 -14   0   2      433.73      404.37     19.93 o 
 -13   0   2      668.96      675.66     29.80 o 
 -12   0   2      528.64      521.99     21.85 o 
 -11   0   2      525.34      512.41     14.21 o 
 -10   0   2      342.42      344.24     12.16 o 
  -9   0   2      398.87      403.65      9.72 o 
  -8   0   2     2676.05     2680.74    107.74 o 
  -7   0   2     3194.20     3174.59     67.02 o 
  -6   0   2     1704.32     1673.51     30.59 o 
  -5   0   2    14231.62    13388.74    289.05 o 
  -4   0   2     7338.41     6759.73    121.01 o 
  -3   0   2    11519.93    10440.58    186.37 o 
  -2   0   2     2635.19     2470.79     45.99 o 
  -1   0   2      431.43      514.20     16.18 o 
   0   0   2     3814.27     3695.64    140.27 o 
   1   0   2     1408.16     1402.65     18.00 o 
   2   0   2     1947.66     1898.46     33.33 o 
   3   0   2     1542.00     1861.42     35.33 o 
   4   0   2      858.91      789.80     15.82 o 
   5   0   2       53.20       83.44      3.13 o 
   6   0   2      665.47      724.59     43.99 o 
   7   0   2     2505.82     2498.75     51.49 o 
   8   0   2      950.53      930.96     19.78 o 
   9   0   2      472.77      488.99     18.96 o 
  10   0   2       61.70       75.84      6.02 o 
  11   0   2       96.57      100.91      7.04 o 
  12   0   2       85.19       80.48      7.01 o 
  13   0   2      115.72      104.09     11.83 o 
 -14   1   2        0.06        1.85      2.42 o 
 -13   1   2        0.96        2.56      1.64 o 
 -12   1   2       40.09       41.83      2.95 o 
 -11   1   2       20.89       24.51      2.38 o 
 -10   1   2       50.58       52.00      2.57 o 
  -9   1   2      252.93      282.69      5.80 o 
  -8   1   2      264.58      285.68      5.09 o 
  -7   1   2      251.18      312.24     14.32 o 
  -6   1   2      377.63      450.18      8.86 o 
  -5   1   2       49.52       53.42      1.13 o 
  -4   1   2     2043.26     2339.49     29.34 o 
  -3   1   2      883.86      933.71      9.40 o 
  -2   1   2     8784.49     7702.06    112.43 o 
  -1   1   2     5291.23     5007.63     51.26 o 
   0   1   2       33.13       54.82      1.09 o 
   1   1   2     1286.00     1294.81     18.07 o 
   2   1   2      228.22      235.44      2.59 o 
   3   1   2      463.31      449.98      6.08 o 
   4   1   2      437.19      555.04      8.10 o 
   5   1   2      917.03     1135.16     12.50 o 
   6   1   2      215.00      254.96      8.02 o 
   7   1   2       12.86       11.63      1.58 o 
   8   1   2       90.09       77.58      2.45 o 
   9   1   2       55.76       46.90      2.43 o 
  10   1   2        1.39        1.71      2.17 o 
  11   1   2      129.13      114.07      5.95 o 
  12   1   2       11.56        6.09      2.12 o 
  13   1   2        3.85        2.90      2.43 o 
 -14   2   2      103.37      110.87      6.69 o 
 -13   2   2      296.36      294.24     10.81 o 
 -12   2   2      320.62      316.15      8.69 o 
 -11   2   2      924.70      947.17     21.84 o 
 -10   2   2      287.17      294.63      7.22 o 
  -9   2   2      398.40      413.48      6.82 o 
  -8   2   2     2115.80     2066.02     31.36 o 
  -7   2   2      201.31      165.23      2.42 o 
  -6   2   2     1479.72     1430.62     17.00 o 
  -5   2   2     5090.98     5021.92     60.77 o 
  -4   2   2      573.64      517.86      7.88 o 
  -3   2   2      385.75      485.51      8.39 o 
  -2   2   2       48.96       39.41      1.06 o 
  -1   2   2     4917.02     4664.73     39.63 o 
   0   2   2     5754.79     5366.54     82.54 o 
   1   2   2     3212.73     3153.37     34.82 o 
   2   2   2     2467.07     2398.30     20.51 o 
   3   2   2     1264.92     1340.00     17.49 o 
   4   2   2     1607.20     1588.21     22.86 o 
   5   2   2      413.33      379.83      6.08 o 
   6   2   2      205.77      198.43      4.78 o 
   7   2   2     1147.56     1192.80     33.56 o 
   8   2   2      922.53      991.74     29.31 o 
   9   2   2      747.73      746.30     16.82 o 
  10   2   2      207.10      201.51      5.96 o 
  11   2   2      220.19      221.21      9.21 o 
  12   2   2       79.95       92.22      5.16 o 
  13   2   2       81.05       89.64      6.27 o 
 -14   3   2       54.91       51.66      5.40 o 
 -13   3   2        0.66        0.90      1.40 o 
 -12   3   2       65.07       58.65      3.36 o 
 -11   3   2       15.07       20.33      2.32 o 
 -10   3   2        3.40        3.80      1.30 o 
  -9   3   2      109.56      102.28      3.44 o 
  -8   3   2       35.68       36.87      1.77 o 
  -7   3   2       37.51       41.07      1.54 o 
  -6   3   2      259.47      283.87      6.85 o 
  -5   3   2      115.22      122.50      2.89 o 
  -4   3   2      939.03     1021.14     12.94 o 
  -3   3   2      113.02      113.25      1.66 o 
  -2   3   2      776.16      840.80      5.56 o 
  -1   3   2        4.54        3.62      0.49 o 
   0   3   2      303.52      328.18      3.18 o 
   1   3   2       34.86       34.32      0.76 o 
   2   3   2       10.89       17.13      0.73 o 
   3   3   2      151.19      172.23      2.70 o 
   4   3   2      108.53      109.30      2.34 o 
   5   3   2       32.36       28.82      2.20 o 
   6   3   2      485.32      560.50     14.67 o 
   7   3   2      149.08      177.73      4.44 o 
   8   3   2      240.19      268.98      6.63 o 
   9   3   2       12.32       14.03      1.77 o 
  10   3   2       12.63       14.52      1.84 o 
  11   3   2       32.70       34.29      3.50 o 
  12   3   2        5.70       10.27      4.68 o 
  13   3   2        0.01        3.32      2.55 o 
 -14   4   2       71.35       71.80      5.63 o 
 -13   4   2      134.70      134.60      5.28 o 
 -12   4   2      166.70      170.40      6.24 o 
 -11   4   2      501.55      506.33     12.42 o 
 -10   4   2      368.20      373.84      9.20 o 
  -9   4   2       26.93       30.79      1.92 o 
  -8   4   2     1098.35     1062.00     20.03 o 
  -7   4   2     1332.30     1291.57     22.99 o 
  -6   4   2     2301.89     2164.08    124.05 o 
  -5   4   2     1219.91     1125.95     20.25 o 
  -4   4   2      234.89      226.79      4.27 o 
  -3   4   2      364.27      360.43      3.51 o 
  -2   4   2      178.38      149.36      1.46 o 
  -1   4   2     5227.59     4869.31     69.84 o 
   0   4   2     5003.30     4766.53     79.78 o 
   1   4   2    12787.68    11821.36    161.77 o 
   2   4   2     1700.07     1748.31     18.33 o 
   3   4   2      159.21      135.48      2.51 o 
   4   4   2      937.51      879.71     13.55 o 
   5   4   2     2011.64     2062.28     35.23 o 
   6   4   2      352.86      378.59      7.38 o 
   7   4   2      225.95      253.20      6.95 o 
   8   4   2      837.60      831.91     25.72 o 
   9   4   2      235.56      253.14      7.90 o 
  10   4   2       89.30      106.87      4.01 o 
  11   4   2       97.24       98.94      4.92 o 
  12   4   2      135.01      138.72      8.29 o 
  13   4   2      212.94      207.42     10.05 o 
 -14   5   2        3.63        1.16      2.55 o 
 -13   5   2        0.53        6.22      2.88 o 
 -12   5   2       98.26      100.02      4.53 o 
 -11   5   2      152.00      149.62      5.71 o 
 -10   5   2      295.54      298.30      7.60 o 
  -9   5   2      770.77      776.55     16.25 o 
  -8   5   2       22.77       21.31      2.50 o 
  -7   5   2      165.85      163.91      3.81 o 
  -6   5   2      317.07      308.70      6.55 o 
  -5   5   2       28.78       37.57      2.29 o 
  -4   5   2       22.40       28.30      0.87 o 
  -3   5   2      449.69      492.57      4.38 o 
  -2   5   2       55.26       62.59      1.14 o 
  -1   5   2        8.38       12.62      1.16 o 
   0   5   2      239.15      272.21      4.16 o 
   1   5   2       13.10       12.10      0.74 o 
   2   5   2       10.31        9.80      1.16 o 
   3   5   2      295.76      309.70      3.47 o 
   4   5   2      235.90      224.70      4.14 o 
   5   5   2      359.46      352.19      6.54 o 
   6   5   2      261.19      244.05      5.74 o 
   7   5   2       77.99       84.69      2.92 o 
   8   5   2       17.90       18.18      1.91 o 
   9   5   2      173.91      167.77      5.33 o 
  10   5   2       14.68       16.04      2.16 o 
  11   5   2       41.46       32.78      2.44 o 
  12   5   2        0.04        3.21      2.40 o 
  13   5   2        1.03       -0.41      2.49 o 
 -14   6   2      130.13      109.66      7.96 o 
 -13   6   2      224.75      217.25      8.67 o 
 -12   6   2      213.27      216.08      7.22 o 
 -11   6   2        8.47       13.16      1.81 o 
 -10   6   2       99.27      102.87      3.99 o 
  -9   6   2       53.41       55.71      2.60 o 
  -8   6   2       10.35       11.03      1.44 o 
  -7   6   2     1093.46     1095.78     20.68 o 
  -6   6   2      130.75      115.51      2.90 o 
  -5   6   2     1054.66      990.96     17.69 o 
  -4   6   2     1690.28     1593.80     37.44 o 
  -3   6   2     1311.33     1297.30     19.90 o 
  -2   6   2     1381.65     1327.56     18.24 o 
  -1   6   2     3793.97     3637.73     38.66 o 
   0   6   2      136.47      108.38      2.41 o 
   1   6   2     3920.15     3825.82     61.88 o 
   2   6   2     5830.48     5787.37     84.76 o 
   3   6   2      434.74      434.90      6.47 o 
   4   6   2     1222.89     1218.68     21.40 o 
   5   6   2     1055.87     1133.92     20.82 o 
   6   6   2     1590.08     1621.88     31.65 o 
   7   6   2     1766.28     1741.87     36.61 o 
   8   6   2      700.08      690.59     15.16 o 
   9   6   2        2.95        6.21      1.57 o 
  10   6   2      189.08      204.88      6.57 o 
  11   6   2       68.67       68.21      4.16 o 
  12   6   2        1.63        1.74      2.65 o 
 -13   7   2       11.82       19.64      2.60 o 
 -12   7   2        4.38        3.91      2.26 o 
 -11   7   2        3.87        3.46      1.54 o 
 -10   7   2      123.78      120.83      4.49 o 
  -9   7   2       10.78       13.58      1.57 o 
  -8   7   2      404.28      391.64      8.99 o 
  -7   7   2      212.97      207.12      5.05 o 
  -6   7   2        6.35        5.41      1.01 o 
  -5   7   2      295.72      313.32      5.76 o 
  -4   7   2      307.94      316.41      4.76 o 
  -3   7   2      213.79      242.85      3.00 o 
  -2   7   2      692.53      726.34      6.94 o 
  -1   7   2      126.99      152.63      1.76 o 
   0   7   2       29.07       31.82      1.62 o 
   1   7   2      140.97      122.20      3.20 o 
   2   7   2     3956.84     4134.30     62.37 o 
   3   7   2        9.13        6.00      1.33 o 
   4   7   2       14.59       18.96      1.14 o 
   5   7   2      111.31      102.08      3.07 o 
   6   7   2        2.99        4.09      1.49 o 
   7   7   2      215.74      182.60      5.01 o 
   8   7   2       31.41       27.86      1.97 o 
   9   7   2        8.95       10.51      2.83 o 
  10   7   2       50.79       57.67      3.59 o 
  11   7   2        5.85        6.68      2.37 o 
  12   7   2      187.57      192.18     11.37 o 
 -13   8   2      111.86      113.69      7.08 o 
 -12   8   2       28.75       34.39      3.31 o 
 -11   8   2      349.72      371.65     10.49 o 
 -10   8   2      458.22      454.42     11.88 o 
  -9   8   2      712.48      727.70     17.05 o 
  -8   8   2       12.26       13.13      1.57 o 
  -7   8   2      459.59      458.82      9.34 o 
  -6   8   2      990.94      984.80     18.37 o 
  -5   8   2      867.44      855.77     14.99 o 
  -4   8   2     1019.32      960.94     17.49 o 
  -3   8   2      516.34      488.01      7.09 o 
  -2   8   2     2843.36     2899.77     36.27 o 
  -1   8   2      820.24      817.20     12.48 o 
   0   8   2     1372.04     1355.11     17.67 o 
   1   8   2      316.07      296.27      4.79 o 
   2   8   2     2936.24     2893.69     44.55 o 
   3   8   2     1560.93     1583.74     25.46 o 
   4   8   2       84.63       83.50      1.97 o 
   5   8   2      341.31      334.17      7.27 o 
   6   8   2      112.15      116.13      3.71 o 
   7   8   2      502.33      494.25     15.41 o 
   8   8   2       85.61       95.71      3.61 o 
   9   8   2      171.20      162.15     10.46 o 
  10   8   2      124.47      112.63      5.68 o 
  11   8   2      166.43      174.26      7.44 o 
  12   8   2        4.11        4.08      2.91 o 
 -13   9   2       49.80       46.81      5.59 o 
 -12   9   2       13.74       11.95      3.03 o 
 -11   9   2        5.93        5.67      4.91 o 
 -10   9   2       85.32       83.42      3.91 o 
  -9   9   2       34.87       32.40      2.42 o 
  -8   9   2       41.47       39.77      2.28 o 
  -7   9   2       58.59       62.73      2.59 o 
  -6   9   2        2.15        4.36      1.68 o 
  -5   9   2       16.36       19.41      1.27 o 
  -4   9   2       86.95       82.53      1.52 o 
  -3   9   2       27.01       24.98      1.85 o 
  -2   9   2      247.80      260.90      5.19 o 
  -1   9   2        9.32        6.80      0.66 o 
   0   9   2       82.19       77.37      1.82 o 
   1   9   2      573.50      601.91      8.64 o 
   2   9   2       81.92       79.42      2.02 o 
   3   9   2      645.42      691.27     13.55 o 
   4   9   2       25.36       26.89      1.37 o 
   5   9   2       33.95       32.99      2.02 o 
   6   9   2       11.59       13.41      1.70 o 
   7   9   2        0.35        1.95      1.37 o 
   8   9   2       20.80       19.82      2.07 o 
   9   9   2        5.60        4.82      1.87 o 
  10   9   2       26.58       29.79      3.04 o 
  11   9   2        0.19       -0.40      1.77 o 
 -12  10   2      162.29      154.78      9.20 o 
 -11  10   2      254.97      241.70     11.53 o 
 -10  10   2      365.00      370.68     13.55 o 
  -9  10   2      464.51      458.57     11.86 o 
  -8  10   2      375.71      372.07      9.67 o 
  -7  10   2      544.92      536.46     11.81 o 
  -6  10   2      913.86      875.21     17.48 o 
  -5  10   2      679.13      657.99     17.79 o 
  -4  10   2      523.07      481.44      8.77 o 
  -3  10   2      702.51      667.32     13.04 o 
  -2  10   2      652.07      678.51     12.46 o 
  -1  10   2      184.99      184.61      6.87 o 
   0  10   2      516.92      492.55     11.85 o 
   1  10   2      414.61      392.00      8.07 o 
   2  10   2      297.47      293.20      7.03 o 
   3  10   2      534.87      555.53      9.91 o 
   4  10   2       80.84       89.91      2.63 o 
   5  10   2      237.66      235.19      6.34 o 
   6  10   2      335.04      323.46      8.19 o 
   7  10   2      156.28      171.40      5.89 o 
   8  10   2       51.39       64.73      3.72 o 
   9  10   2       85.12       73.75      4.81 o 
  10  10   2      121.37      115.68      6.09 o 
  11  10   2       87.81       80.23      5.59 o 
 -12  11   2        6.83       10.23      3.33 o 
 -11  11   2        7.09       12.69      5.83 o 
 -10  11   2       48.27       52.52      4.27 o 
  -9  11   2       40.59       40.01      3.39 o 
  -8  11   2        2.22        2.87      1.62 o 
  -7  11   2      118.79      122.52      5.42 o 
  -6  11   2      100.06       95.17      4.45 o 
  -5  11   2       23.99       25.14      3.12 o 
  -4  11   2       22.75       18.06      2.63 o 
  -3  11   2      207.61      208.35      6.79 o 
  -2  11   2      393.06      391.16      8.56 o 
  -1  11   2       17.00       20.15      2.25 o 
   0  11   2       28.53       28.61      1.41 o 
   1  11   2      419.92      422.48      7.25 o 
   2  11   2      119.29      101.56      3.85 o 
   3  11   2      281.00      279.89      6.02 o 
   4  11   2        0.16        2.06      1.63 o 
   5  11   2        0.11        2.27      2.21 o 
   6  11   2       86.84       97.93      3.95 o 
   7  11   2       17.20       30.18      5.88 o 
   8  11   2        0.74        2.79      1.83 o 
   9  11   2        2.22        2.42      1.91 o 
  10  11   2       14.20       18.77      2.95 o 
 -11  12   2      105.54      111.49      6.73 o 
 -10  12   2      193.36      179.52     14.54 o 
  -9  12   2      231.98      235.51     10.63 o 
  -8  12   2      401.13      401.50     13.20 o 
  -7  12   2      393.60      417.41     14.17 o 
  -6  12   2      271.04      261.12     10.74 o 
  -5  12   2      331.51      335.99     10.25 o 
  -4  12   2      164.30      168.12      6.06 o 
  -3  12   2      151.82      143.72      4.35 o 
  -2  12   2       34.70       38.91      3.90 o 
  -1  12   2      559.81      549.50     12.35 o 
   0  12   2      772.22      782.65     16.53 o 
   1  12   2      617.92      630.14     11.19 o 
   2  12   2       20.60       25.90      2.05 o 
   3  12   2      149.23      137.28      7.26 o 
   4  12   2      494.61      461.68     12.21 o 
   5  12   2      162.04      158.46      5.07 o 
   6  12   2      302.23      288.30      8.27 o 
   7  12   2       94.89       95.09      5.47 o 
   8  12   2      206.45      177.57      7.11 o 
   9  12   2       99.24       91.25      5.40 o 
  10  12   2      172.64      187.85      8.59 o 
 -10  13   2       12.53       16.96      3.56 o 
  -9  13   2        0.22       -0.97      2.25 o 
  -8  13   2      214.11      205.98      9.09 o 
  -7  13   2        0.83        0.22      2.60 o 
  -6  13   2        0.33        2.95      1.98 o 
  -5  13   2        2.74        0.94      1.63 o 
  -4  13   2        4.81        2.69      1.68 o 
  -3  13   2       15.16       14.39      1.74 o 
  -2  13   2        3.19        4.71      2.29 o 
  -1  13   2       17.29       22.80      1.82 o 
   0  13   2       56.49       59.24      2.86 o 
   1  13   2      239.14      246.02      6.39 o 
   2  13   2      156.85      141.69      4.39 o 
   3  13   2       48.20       49.92      2.46 o 
   4  13   2       95.63       96.50      4.13 o 
   5  13   2      194.48      183.24      5.63 o 
   6  13   2      115.44      108.87      4.32 o 
   7  13   2       48.42       51.14      3.43 o 
   8  13   2        1.34        9.89      3.52 o 
   9  13   2        0.13       -0.24      2.20 o 
  -9  14   2      186.41      178.94     10.02 o 
  -8  14   2      225.84      203.39      9.05 o 
  -7  14   2      153.20      150.72      7.49 o 
  -6  14   2      185.00      194.27     11.68 o 
  -5  14   2       81.87       96.56      5.74 o 
  -4  14   2      276.53      293.38     11.94 o 
  -3  14   2      575.11      577.98     18.16 o 
  -2  14   2      270.76      283.12      9.31 o 
  -1  14   2        2.12        0.40      1.46 o 
   0  14   2      599.63      606.33     14.68 o 
   1  14   2      133.60      139.83      5.63 o 
   2  14   2        9.61       12.61      1.77 o 
   3  14   2      206.84      201.85      7.69 o 
   4  14   2      109.08      112.95      5.07 o 
   5  14   2      281.98      295.03     10.18 o 
   6  14   2      217.54      205.16      9.29 o 
   7  14   2      153.89      150.98      7.66 o 
   8  14   2      125.53      133.18      8.15 o 
  -8  15   2        0.11       -0.42      2.33 o 
  -7  15   2        9.52        7.07      2.45 o 
  -6  15   2        2.95        4.90      2.46 o 
  -5  15   2       33.47       31.77      3.78 o 
  -4  15   2       51.61       52.35      3.77 o 
  -3  15   2       17.62       18.12      2.69 o 
  -2  15   2        4.04       13.07      2.72 o 
  -1  15   2       86.54       81.82      4.80 o 
   0  15   2       86.77       90.85      4.24 o 
   1  15   2       71.26       70.34      3.64 o 
   2  15   2        0.24       -0.23      1.31 o 
   3  15   2      113.92      101.63      5.16 o 
   4  15   2       44.02       43.12      3.48 o 
   5  15   2       99.46       97.41      5.95 o 
   6  15   2       40.70       28.93      3.78 o 
   7  15   2       25.98       20.16      6.99 o 
  -7  16   2        1.31       -1.30      2.53 o 
  -6  16   2        1.69        1.82      2.69 o 
  -5  16   2       94.61       99.23      5.76 o 
  -4  16   2      204.44      209.29      8.95 o 
  -3  16   2      181.19      186.05      7.97 o 
  -2  16   2      206.27      215.33      9.36 o 
  -1  16   2       86.47       94.11      4.30 o 
   0  16   2      165.35      161.43      6.38 o 
   1  16   2        6.10        9.11      1.87 o 
   2  16   2      221.68      221.12      7.07 o 
   3  16   2      498.32      515.06     16.60 o 
   4  16   2      245.81      247.43     11.47 o 
   5  16   2      132.44      126.86      6.92 o 
   6  16   2      180.32      203.73     13.44 o 
  -5  17   2       67.17       74.20      5.16 o 
  -4  17   2      121.63      134.80      6.98 o 
  -3  17   2        2.66        2.37      2.07 o 
  -2  17   2        8.27        9.47      3.20 o 
  -1  17   2       30.05       28.16      3.32 o 
   0  17   2        1.60        0.96      1.52 o 
   1  17   2      195.57      196.24      7.81 o 
   2  17   2        0.16        4.33      2.10 o 
   3  17   2        5.35        0.81      4.30 o 
   4  17   2        0.51       -0.98      5.57 o 
  -3  18   2       21.05       27.05      4.11 o 
  -2  18   2       92.62       94.18      7.04 o 
  -1  18   2      343.12      318.39     15.81 o 
   0  18   2      117.20      152.40     11.94 o 
   1  18   2      106.78      122.43     11.53 o 
 -14   1   3      210.82      222.47      9.32 o 
 -13   1   3      378.52      373.43     12.84 o 
 -12   1   3      455.44      428.92     15.36 o 
 -11   1   3      528.59      518.22     13.16 o 
 -10   1   3      576.03      572.23     12.56 o 
  -9   1   3      139.56      145.30      3.01 o 
  -8   1   3      174.41      161.87      2.90 o 
  -7   1   3     1602.04     1583.39     22.31 o 
  -6   1   3      506.93      416.78      5.68 o 
  -5   1   3     4641.34     4571.54     74.96 o 
  -4   1   3     2641.52     2518.42     34.28 o 
  -3   1   3       11.25        6.40      0.56 o 
  -2   1   3      117.24      108.41      2.18 o 
  -1   1   3       31.82       20.39      2.01 o 
   0   1   3     4252.76     4125.34     58.34 o 
   1   1   3     3195.98     3157.34     39.22 o 
   2   1   3     4370.89     4344.55     56.23 o 
   3   1   3     1986.19     1957.03     22.90 o 
   4   1   3      549.44      554.34      6.14 o 
   5   1   3     1019.62      995.48     15.99 o 
   6   1   3      953.51      952.47     16.28 o 
   7   1   3     1239.35     1271.04     23.56 o 
   8   1   3      729.57      747.40     20.34 o 
   9   1   3      707.97      731.25     22.84 o 
  10   1   3      111.33      118.90      5.91 o 
  11   1   3        6.67       10.53      2.67 o 
  12   1   3       92.98      101.82      6.13 o 
 -14   2   3       44.02       62.54      4.30 o 
 -13   2   3       26.04       27.41      3.36 o 
 -12   2   3        1.63        2.06      1.64 o 
 -11   2   3       38.20       33.46      2.64 o 
 -10   2   3      197.01      171.73      4.70 o 
  -9   2   3      307.20      312.96      6.92 o 
  -8   2   3        5.31        4.31      0.75 o 
  -7   2   3      105.35      124.56      2.56 o 
  -6   2   3        0.81        0.55      0.48 o 
  -5   2   3      250.71      300.12      4.44 o 
  -4   2   3     1333.59     1499.16     29.66 o 
  -3   2   3      323.32      341.83      4.15 o 
  -2   2   3        3.42        5.62      1.88 o 
  -1   2   3       81.48       83.32      1.62 o 
   0   2   3     1462.91     1586.27     18.19 o 
   1   2   3       12.98       26.61      2.87 o 
   2   2   3       62.62       76.11      1.33 o 
   3   2   3       14.26       10.50      0.83 o 
   4   2   3        2.75        4.46      0.86 o 
   5   2   3       64.45       63.73      1.97 o 
   6   2   3      200.28      237.83      5.14 o 
   7   2   3       10.58       14.84      1.39 o 
   8   2   3       65.14       64.33      2.45 o 
   9   2   3       10.11        7.36      2.21 o 
  10   2   3      181.92      183.59      7.81 o 
  11   2   3        5.09        9.84      2.36 o 
  12   2   3       29.32       28.46      3.29 o 
 -14   3   3       96.14       85.39      5.20 o 
 -13   3   3      271.27      277.99     10.86 o 
 -12   3   3      328.03      314.89      8.56 o 
 -11   3   3      162.45      177.57      5.51 o 
 -10   3   3      431.98      460.33     10.41 o 
  -9   3   3      454.99      455.99      9.74 o 
  -8   3   3      208.33      199.56      4.65 o 
  -7   3   3     1483.26     1475.47     27.18 o 
  -6   3   3      775.66      749.18     14.24 o 
  -5   3   3      882.70      791.79      8.48 o 
  -4   3   3     3117.02     3215.03     52.26 o 
  -3   3   3      524.30      448.63      5.02 o 
  -2   3   3      260.99      207.31      5.58 o 
  -1   3   3     2415.78     2363.86     35.75 o 
   0   3   3     3609.91     3372.95    110.00 o 
   1   3   3      777.27      732.43     17.07 o 
   2   3   3     3812.73     3708.49     52.89 o 
   3   3   3      965.81      978.51     16.00 o 
   4   3   3      529.20      513.06      8.58 o 
   5   3   3     1298.72     1358.08     27.47 o 
   6   3   3       31.88       30.43      1.69 o 
   7   3   3      160.86      161.38      5.17 o 
   8   3   3      666.03      646.31     14.35 o 
   9   3   3      332.68      320.36      8.28 o 
  10   3   3       70.92       83.30      4.95 o 
  11   3   3      101.39      104.61      6.12 o 
  12   3   3       47.62       52.83      7.36 o 
 -14   4   3       57.67       57.65      5.05 o 
 -13   4   3       24.76       29.56      5.04 o 
 -12   4   3        0.01        0.63      1.30 o 
 -11   4   3      231.67      202.35      5.90 o 
 -10   4   3      106.29      104.17      3.74 o 
  -9   4   3       88.46       79.13      2.92 o 
  -8   4   3       41.42       41.81      3.01 o 
  -7   4   3      136.59      142.13      4.47 o 
  -6   4   3      394.54      391.60      6.83 o 
  -5   4   3      162.17      186.49      3.25 o 
  -4   4   3      700.93      755.41      7.94 o 
  -3   4   3      229.30      245.24      2.63 o 
  -2   4   3       83.72       94.95      1.79 o 
  -1   4   3      562.88      646.75     10.88 o 
   0   4   3        4.80        3.84      0.56 o 
   1   4   3       39.14       36.85      1.20 o 
   2   4   3      747.51      793.36     12.09 o 
   3   4   3       49.03       49.71      1.75 o 
   4   4   3      246.22      249.45      4.79 o 
   5   4   3       12.38       11.03      1.10 o 
   6   4   3      440.67      478.31      9.70 o 
   7   4   3      319.92      358.44      8.15 o 
   8   4   3        5.25        5.73      2.01 o 
   9   4   3       15.86       17.92      1.92 o 
  10   4   3        7.05       10.75      3.46 o 
  11   4   3       13.24       12.12      2.63 o 
  12   4   3        3.03        5.21      2.91 o 
 -14   5   3       23.45       25.07      3.63 o 
 -13   5   3      265.86      237.64      8.35 o 
 -12   5   3      775.45      787.48     20.91 o 
 -11   5   3      405.46      414.35     11.01 o 
 -10   5   3      673.02      678.05     15.93 o 
  -9   5   3       70.06       65.88      2.87 o 
  -8   5   3      863.46      842.65     19.92 o 
  -7   5   3     1422.48     1370.10     30.70 o 
  -6   5   3      482.72      454.83      8.09 o 
  -5   5   3      413.04      356.15      5.51 o 
  -4   5   3     1844.02     1884.37     20.61 o 
  -3   5   3     2020.74     2009.48     29.44 o 
  -2   5   3      865.55      835.23     11.89 o 
  -1   5   3     4514.41     4580.63     77.50 o 
   0   5   3      339.57      322.58      4.46 o 
   1   5   3      369.94      333.72      4.18 o 
   2   5   3      359.40      325.82      4.04 o 
   3   5   3      677.02      652.56     10.69 o 
   4   5   3        4.48        8.09      1.09 o 
   5   5   3        4.94        8.27      1.19 o 
   6   5   3       41.73       46.87      2.76 o 
   7   5   3      190.83      189.59      5.42 o 
   8   5   3      876.89      881.47     20.24 o 
   9   5   3       61.07       67.00      3.00 o 
  10   5   3      174.60      174.19      8.45 o 
  11   5   3      224.55      218.72      9.71 o 
  12   5   3      216.00      234.91     12.69 o 
 -14   6   3       23.76       30.89      8.31 o 
 -13   6   3       20.45       21.61      2.65 o 
 -12   6   3      122.08      120.64      5.30 o 
 -11   6   3       66.17       71.17      3.54 o 
 -10   6   3      109.91      106.68      4.76 o 
  -9   6   3       36.54       36.55      2.13 o 
  -8   6   3      216.63      195.81      5.99 o 
  -7   6   3       10.78       12.46      1.17 o 
  -6   6   3      369.54      379.23      6.97 o 
  -5   6   3      230.98      249.26      4.01 o 
  -4   6   3       41.72       38.40      0.74 o 
  -3   6   3      731.38      820.07     11.81 o 
  -2   6   3       39.12       50.88      1.44 o 
  -1   6   3      986.67     1081.87     16.66 o 
   0   6   3      403.43      372.25     11.50 o 
   1   6   3      151.70      165.00      2.37 o 
   2   6   3       55.36       50.62      1.25 o 
   3   6   3      181.47      169.44      3.80 o 
   4   6   3       68.52       73.29      2.46 o 
   5   6   3       12.30       11.94      1.46 o 
   6   6   3      680.36      700.57     15.27 o 
   7   6   3        7.30       13.00      1.74 o 
   8   6   3        0.33        1.84      1.56 o 
   9   6   3        5.21        8.16      2.66 o 
  10   6   3        6.28       12.20      2.10 o 
  11   6   3        0.74        3.19      2.16 o 
  12   6   3       17.07       17.30      4.65 o 
 -13   7   3       41.45       43.66      4.74 o 
 -12   7   3        3.59        2.45      1.50 o 
 -11   7   3       23.67       21.96      2.20 o 
 -10   7   3      431.06      435.77     10.73 o 
  -9   7   3      203.62      195.70      5.40 o 
  -8   7   3        5.44        6.11      1.65 o 
  -7   7   3     1105.13     1116.92     21.55 o 
  -6   7   3     2533.40     2454.16     44.94 o 
  -5   7   3     2350.03     2286.93     36.34 o 
  -4   7   3     1837.24     1748.47     26.67 o 
  -3   7   3      738.68      732.94     11.43 o 
  -2   7   3      772.88      769.13     12.10 o 
  -1   7   3      318.01      312.13      5.44 o 
   0   7   3      577.68      509.95      9.65 o 
   1   7   3     1955.86     2015.27     38.68 o 
   2   7   3     3107.43     3364.59     52.29 o 
   3   7   3      215.49      218.48      8.18 o 
   4   7   3       63.36       68.57      2.69 o 
   5   7   3     1088.16     1094.42     23.16 o 
   6   7   3      810.72      815.64     18.38 o 
   7   7   3       91.87      100.09      3.71 o 
   8   7   3        7.35       10.23      1.83 o 
   9   7   3       75.66       76.68      3.78 o 
  10   7   3       56.63       49.03      3.02 o 
  11   7   3       38.42       43.23      5.27 o 
 -13   8   3       85.56       83.00      6.61 o 
 -12   8   3        2.32        2.09      2.05 o 
 -11   8   3        0.08       -1.93      1.93 o 
 -10   8   3        3.54        6.77      1.60 o 
  -9   8   3       18.58       18.65      1.84 o 
  -8   8   3      497.70      488.56     10.56 o 
  -7   8   3        1.42       -0.08      0.89 o 
  -6   8   3        1.72        0.57      0.97 o 
  -5   8   3      267.53      240.41      6.87 o 
  -4   8   3        6.31        6.93      1.03 o 
  -3   8   3       18.59       20.86      1.14 o 
  -2   8   3       90.81       89.80      2.49 o 
  -1   8   3       18.90       15.44      1.18 o 
   0   8   3      274.07      278.78     14.30 o 
   1   8   3        0.09        2.53      1.24 o 
   2   8   3        5.34        4.93      0.85 o 
   3   8   3      230.09      221.40      3.88 o 
   4   8   3      124.53      116.18      3.45 o 
   5   8   3       34.33       32.55      2.14 o 
   6   8   3       87.42       85.40      3.52 o 
   7   8   3      347.09      336.37      8.84 o 
   8   8   3       24.50       21.32      2.06 o 
   9   8   3        2.22        4.47      1.73 o 
  10   8   3       17.66       22.40      2.91 o 
  11   8   3       31.27       33.38      4.61 o 
 -12   9   3      128.57      124.73      8.14 o 
 -11   9   3      418.27      425.88     15.27 o 
 -10   9   3      147.32      156.71      6.51 o 
  -9   9   3      426.81      426.12     13.80 o 
  -8   9   3       29.55       25.67      3.15 o 
  -7   9   3      717.14      715.05     19.30 o 
  -6   9   3     1310.96     1292.23     32.82 o 
  -5   9   3      549.62      507.08     13.04 o 
  -4   9   3      915.39      905.21     21.68 o 
  -3   9   3      367.35      367.90      6.87 o 
  -2   9   3      528.22      530.35     12.57 o 
  -1   9   3      465.17      445.07      8.32 o 
   0   9   3      729.90      737.29     13.53 o 
   1   9   3      365.48      348.62      6.10 o 
   2   9   3     1956.87     1961.67     31.63 o 
   3   9   3      213.25      219.58      4.30 o 
   4   9   3       50.00       54.55      2.39 o 
   5   9   3      246.48      238.69      7.22 o 
   6   9   3      306.89      314.28      8.00 o 
   7   9   3      637.67      624.47     15.90 o 
   8   9   3      183.29      175.61      6.45 o 
   9   9   3       99.59       80.30      4.01 o 
  10   9   3       70.35       74.38      4.81 o 
 -12  10   3        2.09        3.26      2.70 o 
 -11  10   3        5.46        5.06      2.27 o 
 -10  10   3        6.52        4.76      2.19 o 
  -9  10   3      301.28      310.68     11.08 o 
  -8  10   3      153.86      150.29      6.86 o 
  -7  10   3     1145.95     1154.81     32.84 o 
  -6  10   3       65.04       67.68      3.74 o 
  -5  10   3       84.24       82.16      4.09 o 
  -4  10   3       21.02       20.04      2.11 o 
  -3  10   3      190.04      200.79      4.68 o 
  -2  10   3       18.47       18.73      1.39 o 
  -1  10   3       21.79       22.14      1.72 o 
   0  10   3       23.26       28.31      2.56 o 
   1  10   3      303.05      303.93      9.16 o 
   2  10   3        0.10        1.70      1.13 o 
   3  10   3     2416.43     2355.03     43.13 o 
   4  10   3       83.39       80.40      3.44 o 
   5  10   3       36.71       42.13      4.37 o 
   6  10   3       57.51       62.61      3.23 o 
   7  10   3       79.62       72.82      3.60 o 
   8  10   3       57.97       53.92      3.34 o 
   9  10   3        0.14        2.32      1.99 o 
  10  10   3        0.84        0.27      1.78 o 
 -11  11   3      201.52      208.03     10.69 o 
 -10  11   3      119.02      139.48      7.01 o 
  -9  11   3       23.50       28.24      3.08 o 
  -8  11   3      413.56      411.33     14.39 o 
  -7  11   3        4.34       11.10      2.52 o 
  -6  11   3      145.09      144.08      5.91 o 
  -5  11   3       33.73       31.03      3.53 o 
  -4  11   3        9.02        9.50      1.84 o 
  -3  11   3      694.38      677.80     13.73 o 
  -2  11   3     1422.31     1436.25     30.00 o 
  -1  11   3     1270.73     1322.46     27.09 o 
   0  11   3      354.74      367.52     18.61 o 
   1  11   3     1617.50     1601.60     42.38 o 
   2  11   3      119.63      122.54      4.00 o 
   3  11   3      666.87      641.62     14.04 o 
   4  11   3      666.21      659.40     14.80 o 
   5  11   3       66.52       74.35      3.59 o 
   6  11   3      353.40      373.42     10.48 o 
   7  11   3      231.36      223.82      7.52 o 
   8  11   3      383.96      385.97     14.42 o 
   9  11   3      147.07      157.93      7.96 o 
 -11  12   3       14.83       11.18      3.40 o 
 -10  12   3        2.37        2.59      2.10 o 
  -9  12   3       24.66       27.37      3.63 o 
  -8  12   3        7.55       11.92      3.05 o 
  -7  12   3       27.74       28.73      3.11 o 
  -6  12   3        4.45        2.75      1.85 o 
  -5  12   3       99.49       85.89      4.36 o 
  -4  12   3      439.04      426.72     12.97 o 
  -3  12   3      722.35      727.98     16.24 o 
  -2  12   3       23.54       25.48      2.46 o 
  -1  12   3       33.36       38.49      2.91 o 
   0  12   3      102.31      116.05      4.06 o 
   1  12   3      202.56      205.65      5.44 o 
   2  12   3        8.81       13.48      2.43 o 
   3  12   3        0.14        2.25      1.95 o 
   4  12   3      113.21      105.72      5.21 o 
   5  12   3      227.84      217.49      6.38 o 
   6  12   3       10.71       14.56      2.00 o 
   7  12   3       10.22       11.33      2.90 o 
   8  12   3       19.29       16.86      3.24 o 
   9  12   3       60.27       89.48     21.39 o 
 -10  13   3       44.91       44.26      4.75 o 
  -9  13   3      362.24      352.24     14.63 o 
  -8  13   3      932.82      896.69     29.85 o 
  -7  13   3       35.55       38.14      3.77 o 
  -6  13   3       42.71       49.15      3.77 o 
  -5  13   3      394.56      383.53     12.91 o 
  -4  13   3      234.05      232.81      8.34 o 
  -3  13   3       46.51       49.51      3.47 o 
  -2  13   3        8.15       12.61      1.82 o 
  -1  13   3       21.45       32.64      5.62 o 
   0  13   3      185.92      193.80      6.20 o 
   1  13   3      194.82      198.62      5.81 o 
   2  13   3      151.83      131.28      5.28 o 
   3  13   3      200.90      200.76      7.17 o 
   4  13   3     1092.69     1015.96     28.28 o 
   5  13   3      301.39      294.07      9.82 o 
   6  13   3      206.54      203.06      8.13 o 
   7  13   3       96.27      100.93      6.58 o 
   8  13   3       55.27       56.05      6.67 o 
  -9  14   3        5.84        5.74      2.82 o 
  -8  14   3        0.24        1.74      2.13 o 
  -7  14   3       73.48       72.19      4.81 o 
  -6  14   3        1.79        0.27      1.81 o 
  -5  14   3        0.08        0.29      1.83 o 
  -4  14   3       49.81       52.27      4.19 o 
  -3  14   3       29.22       36.70      5.85 o 
  -2  14   3       62.20       66.58      3.73 o 
  -1  14   3        4.38        7.09      1.57 o 
   0  14   3       52.97       56.16      3.03 o 
   1  14   3       23.40       24.18      2.00 o 
   2  14   3        2.54        5.39      2.02 o 
   3  14   3      132.13      118.36      8.13 o 
   4  14   3        1.79       -0.30      2.16 o 
   5  14   3       50.42       55.42      4.24 o 
   6  14   3       24.74       21.53      3.39 o 
   7  14   3       49.56       50.17      5.44 o 
  -8  15   3       61.72       61.13      5.05 o 
  -7  15   3       23.45       27.98      3.62 o 
  -6  15   3       64.99       66.61      5.01 o 
  -5  15   3       87.80       90.60      5.18 o 
  -4  15   3      104.93      114.73      6.35 o 
  -3  15   3      119.04      121.61      7.12 o 
  -2  15   3      147.40      154.21      6.73 o 
  -1  15   3       43.17       46.15      3.27 o 
   0  15   3      205.99      194.30      6.56 o 
   1  15   3       77.57       76.82      3.75 o 
   2  15   3       86.00       89.25      4.57 o 
   3  15   3       30.33       33.48      3.16 o 
   4  15   3      160.08      154.79      6.93 o 
   5  15   3       82.73       86.58      6.04 o 
   6  15   3       64.29       66.12      5.26 o 
  -7  16   3       13.29       17.05      3.21 o 
  -6  16   3        0.38        1.98      2.40 o 
  -5  16   3       15.32       14.94      2.98 o 
  -4  16   3        0.39        2.54      2.37 o 
  -3  16   3        6.62        5.37      2.58 o 
  -2  16   3       31.84       37.98      3.43 o 
  -1  16   3      103.49      100.30      5.74 o 
   0  16   3       14.60       15.79      3.13 o 
   1  16   3        0.11       -1.86      1.86 o 
   2  16   3       32.29       28.96      3.08 o 
   3  16   3       60.17       52.03      3.94 o 
   4  16   3       19.82       25.06      4.32 o 
   5  16   3       13.00       15.10      3.00 o 
  -5  17   3      105.90      112.58      7.07 o 
  -4  17   3       39.76       38.94      4.00 o 
  -3  17   3      104.11      118.14      7.05 o 
  -2  17   3      245.75      245.34     10.40 o 
  -1  17   3      141.94      137.49      7.26 o 
   0  17   3       84.20       88.43      5.94 o 
   1  17   3      171.47      172.58     13.75 o 
   2  17   3       57.01       49.37      3.99 o 
   3  17   3       31.00       32.04      4.23 o 
 -14   0   4       79.84       89.97      8.70 o 
 -13   0   4      182.39      182.26     11.29 o 
 -12   0   4      222.86      209.68     10.98 o 
 -11   0   4      830.34      780.72     48.92 o 
 -10   0   4      195.59      263.79      7.45 o 
  -9   0   4      525.13      566.20     13.61 o 
  -8   0   4       62.39       68.89      2.76 o 
  -7   0   4      259.66      251.96      7.72 o 
  -6   0   4     3084.66     2931.84     94.90 o 
  -5   0   4       62.82       51.30      1.93 o 
  -4   0   4      146.17      206.12      4.92 o 
  -3   0   4      514.37      587.81     11.52 o 
  -2   0   4      123.73      109.71      3.47 o 
  -1   0   4       40.15       24.59      1.26 o 
   0   0   4     2683.49     2858.86     67.52 o 
   1   0   4     2025.84     2113.10     41.78 o 
   2   0   4     1107.72     1118.93     21.66 o 
   3   0   4     4714.63     4714.90    103.73 o 
   4   0   4     1000.38     1023.79     20.72 o 
   5   0   4      743.30      746.04     31.52 o 
   6   0   4      390.83      440.50     18.51 o 
   7   0   4       55.57       73.62      5.94 o 
   8   0   4      175.47      183.39     10.32 o 
   9   0   4      667.25      664.65     34.36 o 
  10   0   4      102.93       97.82      8.69 o 
  11   0   4        0.97        1.56      2.97 o 
 -14   1   4       10.68       13.10      2.60 o 
 -13   1   4       21.93       27.52      2.96 o 
 -12   1   4       10.58       12.84      2.61 o 
 -11   1   4       88.71       88.84      4.63 o 
 -10   1   4       17.65       14.60      1.61 o 
  -9   1   4      289.21      273.57      6.31 o 
  -8   1   4       52.93       53.94      1.64 o 
  -7   1   4       55.80       53.57      1.67 o 
  -6   1   4      213.20      233.33      4.69 o 
  -5   1   4     1217.50     1235.38     22.76 o 
  -4   1   4     1371.21     1457.73     22.29 o 
  -3   1   4       80.50       80.28      1.95 o 
  -2   1   4      465.80      549.29     10.87 o 
  -1   1   4        3.29        8.99      0.95 o 
   0   1   4      220.21      258.11      3.88 o 
   1   1   4     1584.74     1738.20     24.10 o 
   2   1   4      269.23      322.74      4.64 o 
   3   1   4       56.76       63.24      1.45 o 
   4   1   4       31.52       34.91      1.20 o 
   5   1   4       45.16       45.97      1.78 o 
   6   1   4       35.25       36.88      1.61 o 
   7   1   4       41.37       45.08      3.88 o 
   8   1   4       78.61       72.30      4.55 o 
   9   1   4       29.12       35.13      3.69 o 
  10   1   4       24.64       28.11      3.44 o 
  11   1   4       16.38       14.12      3.04 o 
 -14   2   4       80.02       76.84      4.81 o 
 -13   2   4      284.14      313.49     11.62 o 
 -12   2   4      368.30      341.92     16.78 o 
 -11   2   4      215.61      223.29      6.55 o 
 -10   2   4       44.33       56.31      4.54 o 
  -9   2   4      241.84      244.76      5.81 o 
  -8   2   4       65.57       65.25      3.76 o 
  -7   2   4      382.03      355.91      7.50 o 
  -6   2   4      595.52      575.38      8.81 o 
  -5   2   4     1063.41      989.11     16.07 o 
  -4   2   4     5295.64     5171.93     79.45 o 
  -3   2   4     2965.28     2967.92     42.21 o 
  -2   2   4      297.26      247.74      3.47 o 
  -1   2   4      504.91      461.36      8.73 o 
   0   2   4     3003.36     3052.33     49.15 o 
   1   2   4     2499.61     2345.02     87.64 o 
   2   2   4      685.93      620.32      8.28 o 
   3   2   4      992.66      905.44     16.38 o 
   4   2   4      861.98      864.21     15.85 o 
   5   2   4      138.62      138.50      3.57 o 
   6   2   4      373.50      371.51      7.96 o 
   7   2   4      331.76      330.39     10.49 o 
   8   2   4      287.57      301.65     10.86 o 
   9   2   4      149.29      160.38      7.34 o 
  10   2   4       39.87       51.64      4.47 o 
  11   2   4       13.82       17.92      3.18 o 
 -14   3   4       51.09       64.05      4.76 o 
 -13   3   4       13.98       26.14      3.60 o 
 -12   3   4        0.57        3.80      1.57 o 
 -11   3   4       48.73       43.68      2.55 o 
 -10   3   4        5.78        9.59      1.98 o 
  -9   3   4        0.60        2.36      1.84 o 
  -8   3   4       14.44       21.68      1.49 o 
  -7   3   4       65.79       84.68      7.30 o 
  -6   3   4        0.02        1.61      0.92 o 
  -5   3   4       43.24       38.72      1.55 o 
  -4   3   4        5.21        9.28      0.93 o 
  -3   3   4      347.40      384.78      4.99 o 
  -2   3   4       51.72       48.98      1.04 o 
  -1   3   4       51.04       62.26      2.78 o 
   0   3   4      450.08      522.17      8.16 o 
   1   3   4       65.61       81.00      2.41 o 
   2   3   4       27.79       30.81      2.04 o 
   3   3   4        0.41        0.36      0.88 o 
   4   3   4       13.09       15.69      1.70 o 
   5   3   4       17.72       17.84      2.11 o 
   6   3   4        0.08        0.31      1.15 o 
   7   3   4       58.97       63.03      2.80 o 
   8   3   4        1.73       -0.22      1.63 o 
   9   3   4        0.75        1.39      2.00 o 
  10   3   4       61.90       51.33      4.51 o 
  11   3   4        0.53       -0.09      2.21 o 
 -14   4   4       29.26       27.93      3.83 o 
 -13   4   4      366.93      343.15     13.93 o 
 -12   4   4      544.63      539.19     14.52 o 
 -11   4   4      202.58      207.33      6.34 o 
 -10   4   4      744.65      729.79     16.77 o 
  -9   4   4      922.16      892.23     19.11 o 
  -8   4   4      180.76      197.11      6.11 o 
  -7   4   4      132.32      130.91      3.52 o 
  -6   4   4     1433.68     1465.43     26.30 o 
  -5   4   4     1399.98     1311.15     17.09 o 
  -4   4   4     3272.78     3239.13     47.69 o 
  -3   4   4     2124.63     2073.12     26.77 o 
  -2   4   4      290.32      266.69      5.34 o 
  -1   4   4      760.97      823.35     15.97 o 
   0   4   4      139.24      119.46      3.19 o 
   1   4   4      560.61      493.91      6.92 o 
   2   4   4     1153.04     1137.11     38.06 o 
   3   4   4     1281.77     1324.35     24.62 o 
   4   4   4       54.64       51.37      3.86 o 
   5   4   4        2.38        2.32      1.26 o 
   6   4   4      463.10      458.39     10.42 o 
   7   4   4      300.20      297.59      8.21 o 
   8   4   4      565.26      578.04     14.68 o 
   9   4   4      195.89      199.68      8.93 o 
  10   4   4      248.67      267.05     11.20 o 
  11   4   4       74.37       80.06      5.36 o 
 -13   5   4       18.76       14.90      3.37 o 
 -12   5   4        4.64        3.81      2.11 o 
 -11   5   4        0.00        0.46      1.36 o 
 -10   5   4        2.49        3.08      1.69 o 
  -9   5   4        2.74        5.61      1.84 o 
  -8   5   4        0.20        1.52      1.07 o 
  -7   5   4      111.94      116.84      3.08 o 
  -6   5   4       27.62       26.12      4.12 o 
  -5   5   4       71.76       80.74      2.96 o 
  -4   5   4       13.52       17.46      2.18 o 
  -3   5   4      151.98      163.87      3.40 o 
  -2   5   4      386.04      400.46      6.87 o 
  -1   5   4      577.09      619.80      8.47 o 
   0   5   4      203.99      197.84      2.90 o 
   1   5   4       18.19       15.78      0.81 o 
   2   5   4       36.40       36.54      1.02 o 
   3   5   4      300.89      300.06      7.62 o 
   4   5   4      690.58      682.69     14.19 o 
   5   5   4      423.75      427.10      9.58 o 
   6   5   4        0.60        4.41      2.46 o 
   7   5   4       34.76       34.73      2.53 o 
   8   5   4       24.90       20.56      2.44 o 
   9   5   4        0.17       -2.03      2.03 o 
  10   5   4        0.76       -1.78      2.66 o 
  11   5   4        0.51        2.87      2.77 o 
 -13   6   4        5.35        5.39      3.08 o 
 -12   6   4      192.21      200.95      8.76 o 
 -11   6   4      419.59      397.74     10.86 o 
 -10   6   4      638.34      636.02     19.38 o 
  -9   6   4      562.67      542.50     12.37 o 
  -8   6   4      466.85      458.55     10.00 o 
  -7   6   4      983.16      945.38     18.37 o 
  -6   6   4     3475.70     3431.10     86.36 o 
  -5   6   4      805.26      753.55     17.41 o 
  -4   6   4      969.41      918.86     14.77 o 
  -3   6   4     1253.22     1273.32     21.99 o 
  -2   6   4      250.59      235.90      4.89 o 
  -1   6   4      730.88      734.88     12.63 o 
   0   6   4     1174.48     1091.72     28.84 o 
   1   6   4      373.60      365.69      5.32 o 
   2   6   4      994.88     1006.41     14.24 o 
   3   6   4     1848.88     1918.85     45.56 o 
   4   6   4        9.88       17.74      3.37 o 
   5   6   4      204.52      205.21      5.69 o 
   6   6   4       89.59       99.08      3.77 o 
   7   6   4       12.05       19.17      1.98 o 
   8   6   4      229.71      210.39      6.47 o 
   9   6   4      134.85      126.11      6.82 o 
  10   6   4       48.12       35.16      3.61 o 
  11   6   4       91.03       93.27      7.07 o 
 -13   7   4       22.31       25.42      4.20 o 
 -12   7   4       58.22       58.72      4.59 o 
 -11   7   4       36.48       36.74      4.10 o 
 -10   7   4       12.53       16.09      2.52 o 
  -9   7   4       23.41       21.38      2.64 o 
  -8   7   4      349.61      343.27     10.48 o 
  -7   7   4      105.28       98.59      4.58 o 
  -6   7   4      162.37      166.28      6.30 o 
  -5   7   4        0.51       -0.48      1.19 o 
  -4   7   4      100.11      102.64      2.73 o 
  -3   7   4      855.78      883.38     15.57 o 
  -2   7   4       81.58       85.48      2.39 o 
  -1   7   4        7.01        8.34      0.99 o 
   0   7   4      187.25      182.38      8.43 o 
   1   7   4       12.93       15.27      1.47 o 
   2   7   4      634.81      669.56      9.78 o 
   3   7   4       62.26       66.97      2.65 o 
   4   7   4       93.07       97.81      4.48 o 
   5   7   4      693.41      703.83     16.13 o 
   6   7   4       49.50       52.04      2.70 o 
   7   7   4      235.43      249.91      7.49 o 
   8   7   4       85.01       87.44      4.07 o 
   9   7   4       18.10       20.87      2.77 o 
  10   7   4        1.97        2.02      2.13 o 
 -13   8   4      107.05      109.33     10.53 o 
 -12   8   4      184.63      176.79      8.20 o 
 -11   8   4      218.91      219.87      9.19 o 
 -10   8   4      217.34      211.91      8.36 o 
  -9   8   4      195.82      205.64      7.98 o 
  -8   8   4       31.08       29.13      3.32 o 
  -7   8   4     1303.11     1291.98     34.91 o 
  -6   8   4      675.66      656.75     17.75 o 
  -5   8   4      399.79      402.79     11.88 o 
  -4   8   4      283.81      268.35      5.06 o 
  -3   8   4      530.29      524.61      9.94 o 
  -2   8   4      389.01      376.61      7.42 o 
  -1   8   4      146.56      145.76      3.47 o 
   0   8   4      449.33      451.29     10.36 o 
   1   8   4      183.51      193.34      4.53 o 
   2   8   4     1018.00     1029.78     19.93 o 
   3   8   4       24.88       23.97      1.64 o 
   4   8   4       62.12       70.63      3.73 o 
   5   8   4      636.20      626.11     20.39 o 
   6   8   4      555.15      556.92     14.34 o 
   7   8   4      255.16      247.45      7.58 o 
   8   8   4       49.74       41.90      3.23 o 
   9   8   4      220.42      194.89      7.03 o 
  10   8   4       78.34       80.01      7.84 o 
 -12   9   4       26.55       28.98      3.31 o 
 -11   9   4        4.62       10.09      2.47 o 
 -10   9   4        6.25       12.41      2.82 o 
  -9   9   4       88.13       87.14      4.64 o 
  -8   9   4        1.30        3.22      1.86 o 
  -7   9   4      299.32      275.78      9.67 o 
  -6   9   4      159.58      160.04      6.02 o 
  -5   9   4       39.16       45.95      5.53 o 
  -4   9   4       17.54       22.18      3.71 o 
  -3   9   4       10.28       12.83      1.96 o 
  -2   9   4       76.16       77.29      2.70 o 
  -1   9   4       28.32       30.39      1.79 o 
   0   9   4        5.54       10.96      1.60 o 
   1   9   4       72.89       73.21      2.60 o 
   2   9   4      126.79      130.07      7.67 o 
   3   9   4      115.86      116.38      5.35 o 
   4   9   4       15.99       16.09      1.76 o 
   5   9   4      254.26      260.72      9.02 o 
   6   9   4      157.83      161.01      7.38 o 
   7   9   4       62.53       62.83      4.66 o 
   8   9   4      154.33      144.12      6.93 o 
   9   9   4       18.48       15.00      2.48 o 
 -12  10   4       70.76       73.80      6.30 o 
 -11  10   4      149.51      159.91      7.93 o 
 -10  10   4      162.21      153.77      7.02 o 
  -9  10   4       49.22       48.18      3.84 o 
  -8  10   4      114.60      108.38      5.46 o 
  -7  10   4      178.67      176.13      7.71 o 
  -6  10   4      116.93      128.59      5.95 o 
  -5  10   4      105.95      102.01      6.99 o 
  -4  10   4       34.50       38.25      4.09 o 
  -3  10   4      143.43      131.30      6.69 o 
  -2  10   4      471.24      471.31     10.50 o 
  -1  10   4      435.85      443.19     10.24 o 
   0  10   4      259.89      259.56      7.49 o 
   1  10   4      461.82      486.84     16.56 o 
   2  10   4      580.67      577.01     18.28 o 
   3  10   4      108.22      110.59      4.94 o 
   4  10   4      178.76      182.22      6.88 o 
   5  10   4      173.34      171.90      5.45 o 
   6  10   4      206.69      205.71      6.53 o 
   7  10   4      229.81      203.85      9.12 o 
   8  10   4      128.01      137.02      7.94 o 
   9  10   4       91.98      104.30      7.07 o 
 -11  11   4        0.36        0.35      2.13 o 
 -10  11   4        7.52        5.02      2.49 o 
  -9  11   4        5.76        7.92      3.88 o 
  -8  11   4       92.52       81.65      5.25 o 
  -7  11   4      342.76      335.97     11.88 o 
  -6  11   4       94.47      100.47      5.13 o 
  -5  11   4        0.18       -0.15      2.06 o 
  -4  11   4       17.06       21.90      2.76 o 
  -3  11   4       35.49       32.52      1.98 o 
  -2  11   4       68.81       70.38      4.51 o 
  -1  11   4       11.33       14.21      1.74 o 
   0  11   4       13.67       20.47      2.14 o 
   1  11   4       17.37       17.86      1.79 o 
   2  11   4        6.62        4.35      1.85 o 
   3  11   4       45.32       42.49      4.62 o 
   4  11   4      109.38      102.81      5.57 o 
   5  11   4      105.80      111.11      5.41 o 
   6  11   4        8.27       11.76      2.45 o 
   7  11   4        4.52        7.80      2.20 o 
   8  11   4       41.95       44.54      5.24 o 
 -10  12   4       47.94       61.24      6.38 o 
  -9  12   4       18.25       19.53      3.20 o 
  -8  12   4      452.19      434.61     15.73 o 
  -7  12   4       30.74       26.44      3.29 o 
  -6  12   4        4.52        7.21      3.56 o 
  -5  12   4      459.67      457.66     14.58 o 
  -4  12   4      451.14      442.80     14.13 o 
  -3  12   4      448.81      452.23     13.51 o 
  -2  12   4      184.64      184.04      5.45 o 
  -1  12   4      339.52      335.89     11.42 o 
   0  12   4      353.62      363.24     11.48 o 
   1  12   4      486.83      470.94     11.12 o 
   2  12   4      100.00      108.74      5.74 o 
   3  12   4      429.42      409.56     12.79 o 
   4  12   4      243.73      241.62      9.41 o 
   5  12   4      105.51      114.59      5.70 o 
   6  12   4       49.07       55.49      3.96 o 
   7  12   4      141.83      167.03      7.92 o 
   8  12   4      153.24      170.98      9.46 o 
  -9  13   4        1.20       -0.22      2.15 o 
  -8  13   4        8.53        8.18      2.52 o 
  -7  13   4       58.36       57.32      5.05 o 
  -6  13   4       52.99       52.80      3.90 o 
  -5  13   4       93.80       83.32      5.49 o 
  -4  13   4       13.35       17.94      2.82 o 
  -3  13   4        0.47        2.40      3.72 o 
  -2  13   4       48.37       58.34      4.39 o 
  -1  13   4       30.77       30.78      2.29 o 
   0  13   4       69.50       66.51      3.26 o 
   1  13   4       44.76       38.38      3.51 o 
   2  13   4      126.21      106.71      5.08 o 
   3  13   4        0.75        6.24      3.10 o 
   4  13   4       74.85       70.33      4.66 o 
   5  13   4       34.81       27.81      3.16 o 
   6  13   4       11.56       21.52      3.71 o 
   7  13   4       17.55       12.55      3.35 o 
  -8  14   4      159.17      160.72      8.47 o 
  -7  14   4       89.62       95.82      5.99 o 
  -6  14   4        9.30       12.13      2.72 o 
  -5  14   4      546.68      541.66     18.27 o 
  -4  14   4       98.57       99.60      5.30 o 
  -3  14   4       13.89       18.47      2.74 o 
  -2  14   4      206.09      218.53      8.85 o 
  -1  14   4      331.78      336.81     10.10 o 
   0  14   4      207.36      196.35      6.25 o 
   1  14   4      168.56      167.76      6.45 o 
   2  14   4      246.25      248.05      9.24 o 
   3  14   4       81.93       73.01      5.77 o 
   4  14   4      506.73      446.93     15.29 o 
   5  14   4       71.09       76.97      5.55 o 
   6  14   4       17.21       28.60      4.11 o 
  -7  15   4        8.86        4.28      2.53 o 
  -6  15   4      141.87      135.73      7.21 o 
  -5  15   4      121.47      113.46      6.80 o 
  -4  15   4        9.56       13.76      3.23 o 
  -3  15   4        0.64        0.33      1.84 o 
  -2  15   4       26.83       29.99      5.53 o 
  -1  15   4      101.10      107.86      5.27 o 
   0  15   4       36.63       31.32      3.12 o 
   1  15   4       38.35       33.52      3.16 o 
   2  15   4        6.38        7.47      3.00 o 
   3  15   4        7.89       12.28      4.80 o 
   4  15   4       39.87       37.34      3.63 o 
   5  15   4       35.25       37.05      4.37 o 
  -5  16   4      100.52      103.57      6.57 o 
  -4  16   4       72.55       80.76      5.49 o 
  -3  16   4       52.32       56.82      4.95 o 
  -2  16   4      212.08      206.10      9.25 o 
  -1  16   4      201.26      222.63     11.70 o 
   0  16   4      342.49      384.52     17.19 o 
   1  16   4      169.31      180.23      8.98 o 
   2  16   4       50.11       46.27      4.13 o 
   3  16   4        4.96        8.33      2.48 o 
  -2  17   4        0.52       -2.70      2.70 o 
  -1  17   4       21.04        7.30      2.96 o 
   0  17   4       57.79       51.20      5.43 o 
 -14   1   5       19.23       20.40      2.99 o 
 -13   1   5       85.17       95.03      5.37 o 
 -12   1   5      232.83      223.06      9.02 o 
 -11   1   5      491.65      439.06     14.17 o 
 -10   1   5      144.90      183.87      5.36 o 
  -9   1   5      438.69      445.43      9.79 o 
  -8   1   5      911.09      844.78     14.11 o 
  -7   1   5      213.77      221.16      4.99 o 
  -6   1   5      599.63      568.43      9.43 o 
  -5   1   5     1553.90     1544.69     64.52 o 
  -4   1   5     1477.60     1470.08     25.93 o 
  -3   1   5     2226.51     2281.12     41.04 o 
  -2   1   5     1255.59     1236.40     21.10 o 
  -1   1   5      215.19      193.03      5.30 o 
   0   1   5     1091.92     1073.26     16.81 o 
   1   1   5     1026.22     1011.41     16.97 o 
   2   1   5      428.11      379.35      6.30 o 
   3   1   5      354.26      339.82      5.87 o 
   4   1   5     1219.05     1243.59     24.90 o 
   5   1   5       59.38       61.90      3.91 o 
   6   1   5       80.10       42.99     24.08 o 
   2   6   5       67.39       63.00      3.96 o 
   3   6   5      140.99      145.09      6.51 o 
   4   6   5      539.62      540.54     13.16 o 
   5   6   5       25.04       25.01      2.36 o 
   6   6   5      290.48      290.00      8.21 o 
   7   6   5       51.72       48.38      3.88 o 
   8   6   5        0.21       -1.62      2.03 o 
   9   6   5       50.08       42.22      4.57 o 
 -12   7   5      420.20      405.62     15.29 o 
 -11   7   5      370.92      394.38     14.25 o 
 -10   7   5      223.77      234.20      8.96 o 
  -9   7   5      710.44      687.56     20.99 o 
  -8   7   5      261.00      271.65      9.50 o 
  -7   7   5      456.34      451.93     13.17 o 
  -6   7   5      331.74      329.97     10.22 o 
  -5   7   5       16.47       22.23      2.26 o 
  -4   7   5      103.02       94.30      3.32 o 
  -3   7   5      680.34      674.82     13.87 o 
  -2   7   5      658.62      631.70     13.11 o 
  -1   7   5      232.70      228.54      9.56 o 
   0   7   5      350.96      358.38      7.37 o 
   1   7   5      180.56      168.91      3.91 o 
   2   7   5     1201.31     1190.96     24.52 o 
   3   7   5      574.47      595.02     14.75 o 
   4   7   5        2.61       20.13      7.23 o 
   5   7   5       57.15       59.05      4.16 o 
   6   7   5      147.35      149.27      5.84 o 
   7   7   5      150.69      153.15      5.99 o 
   8   7   5       54.45       44.46      3.83 o 
   9   7   5      142.39      130.87      7.07 o 
 -12   8   5        4.10        1.90      2.18 o 
 -11   8   5        4.15       -0.18      2.15 o 
 -10   8   5       33.57       27.00      3.11 o 
  -9   8   5       45.98       46.63      3.96 o 
  -8   8   5       68.82       68.27      5.18 o 
  -7   8   5      121.16      111.80      5.44 o 
  -6   8   5       40.38       43.97      3.12 o 
  -5   8   5      150.78      146.19      5.58 o 
  -4   8   5        3.02        9.00      2.59 o 
  -3   8   5      105.81      114.26      3.63 o 
  -2   8   5      104.90      103.17      3.27 o 
  -1   8   5      100.75      105.76      3.39 o 
   0   8   5      130.37      134.53      3.88 o 
   1   8   5       92.88       91.38      2.96 o 
   2   8   5      125.92      120.80      5.19 o 
   3   8   5       58.67       59.58      4.16 o 
   4   8   5      122.69      123.07      4.46 o 
   5   8   5        4.08        5.05      1.38 o 
   6   8   5        8.66       15.10      2.16 o 
   7   8   5        8.68        8.70      2.09 o 
   8   8   5        8.39        5.64      2.72 o 
   9   8   5        0.25        2.08      2.72 o 
 -12   9   5       97.29       99.95      7.20 o 
 -11   9   5      303.35      330.92     13.84 o 
 -10   9   5      228.11      206.83      8.76 o 
  -9   9   5      156.03      164.85      7.52 o 
  -8   9   5      150.56      158.34      7.06 o 
  -7   9   5      569.34      583.35     17.79 o 
  -6   9   5       62.86       60.88      4.09 o 
  -5   9   5      106.57      123.79      5.85 o 
  -4   9   5      209.25      186.87      6.48 o 
  -3   9   5      597.92      582.48     13.50 o 
  -2   9   5      387.44      400.97      9.46 o 
  -1   9   5       34.08       47.60      2.82 o 
   0   9   5      372.01      373.87      8.71 o 
   1   9   5      347.16      344.04     10.01 o 
   2   9   5      137.93      142.11      5.96 o 
   3   9   5      195.24      191.05      7.17 o 
   4   9   5      333.13      343.69     11.33 o 
   5   9   5      166.93      171.53      7.81 o 
   6   9   5      143.39      134.97      6.54 o 
   7   9   5       11.82       15.04      3.75 o 
   8   9   5       84.04       96.33      9.09 o 
 -11  10   5        0.91        6.10      2.48 o 
 -10  10   5        6.47       11.68      4.70 o 
  -9  10   5        1.41        0.82      1.94 o 
  -8  10   5        0.25       -0.54      1.84 o 
  -7  10   5       11.74       12.84      2.46 o 
  -6  10   5       73.87       74.80      4.38 o 
  -5  10   5        7.77        8.79      2.30 o 
  -4  10   5        0.99       -0.14      1.52 o 
  -3  10   5        5.86        6.87      1.46 o 
  -2  10   5      248.98      225.67      5.98 o 
  -1  10   5        4.03        7.73      1.63 o 
   0  10   5       37.93       45.04      4.47 o 
   1  10   5       81.09       71.28      4.07 o 
   2  10   5      113.80      101.25      4.68 o 
   3  10   5      161.23      155.66      6.79 o 
   4  10   5       24.17       16.95      2.82 o 
   5  10   5       20.53       24.13      3.72 o 
   6  10   5       12.60       11.17      2.55 o 
   7  10   5       27.70       37.56      4.50 o 
   8  10   5      105.25       95.12      9.27 o 
 -10  11   5       92.39       90.15      6.78 o 
  -9  11   5      132.70      136.96      7.41 o 
  -8  11   5      100.03       99.68      5.56 o 
  -7  11   5      211.35      208.74      8.57 o 
  -6  11   5      759.86      747.05     24.07 o 
  -5  11   5     1074.22     1112.20     34.83 o 
  -4  11   5     1184.18     1185.69     36.29 o 
  -3  11   5      132.20      131.27      6.02 o 
  -2  11   5      234.44      234.59      6.50 o 
  -1  11   5      426.03      418.97     10.26 o 
   0  11   5      249.83      243.78      6.64 o 
   1  11   5      126.00      120.28      5.99 o 
   2  11   5       60.82       61.27      4.02 o 
   3  11   5      114.30      108.46      5.49 o 
   4  11   5        7.91        9.07      2.25 o 
   5  11   5      147.53      148.16      6.92 o 
   6  11   5       37.66       40.58      3.89 o 
   7  11   5       29.31       30.27      3.54 o 
  -9  12   5       12.15       14.86      3.70 o 
  -8  12   5       22.81       27.01      3.76 o 
  -7  12   5        0.78       -1.64      2.07 o 
  -6  12   5       22.77       22.77      3.02 o 
  -5  12   5       15.97       13.63      2.70 o 
  -4  12   5      461.98      444.01     15.66 o 
  -3  12   5      230.57      229.64      8.15 o 
  -2  12   5        6.25        6.49      1.55 o 
  -1  12   5       77.92       73.52      3.52 o 
   0  12   5      330.89      320.20     11.15 o 
   1  12   5      171.49      166.29      6.72 o 
   2  12   5       90.97       86.16      4.65 o 
   3  12   5        2.34        2.83      1.86 o 
   4  12   5        1.41        2.73      2.07 o 
   5  12   5       27.97       23.94      2.98 o 
   6  12   5       41.27       38.52      3.68 o 
  -9  13   5       15.69       24.79      3.52 o 
  -8  13   5       82.50       77.72      5.54 o 
  -7  13   5       79.46       87.61      6.30 o 
  -6  13   5       12.42       11.06      2.83 o 
  -5  13   5       51.55       50.06      4.22 o 
  -4  13   5      110.17      106.50      6.16 o 
  -3  13   5       34.62       31.94      5.48 o 
  -2  13   5      179.25      185.66      7.85 o 
  -1  13   5      394.62      375.90     10.80 o 
   0  13   5      264.99      255.90      9.33 o 
   1  13   5      477.17      462.56     15.51 o 
   2  13   5      286.90      274.71     10.48 o 
   3  13   5       93.51       89.15      5.24 o 
   4  13   5       12.71       15.92      2.88 o 
   5  13   5        3.80        4.89      2.33 o 
  -7  14   5      160.46      151.21      7.95 o 
  -6  14   5      227.81      204.35      9.33 o 
  -5  14   5        0.31        0.03      2.45 o 
  -4  14   5        8.75        9.79      2.73 o 
  -3  14   5        9.33        7.41      2.25 o 
  -2  14   5       35.18       30.27      3.39 o 
  -1  14   5        6.05        1.35      3.23 o 
   0  14   5       11.30       10.43      4.20 o 
   1  14   5       26.98       21.22      3.03 o 
   2  14   5       10.93        9.31      2.75 o 
   3  14   5        0.26       -0.02      1.85 o 
   4  14   5        6.13        7.43      2.51 o 
  -6  15   5        5.21        6.91      2.73 o 
  -5  15   5      148.01      141.85      8.61 o 
  -4  15   5       84.87       87.56      5.63 o 
  -3  15   5       12.27       18.71      2.75 o 
  -2  15   5      123.14      132.31      9.75 o 
  -1  15   5      145.88      144.81      9.22 o 
   0  15   5      177.10      180.13     10.07 o 
   1  15   5       80.81       80.94      6.73 o 
   2  15   5       30.64       34.21      4.03 o 
  -3  16   5        0.21       -0.60      3.41 o 
  -2  16   5        0.14        5.38      3.02 o 
  -1  16   5        2.19       -4.07      4.07 o 
 -13   0   6      120.91      120.77     10.16 o 
 -12   0   6      150.67      144.54     11.66 o 
 -11   0   6      238.63      219.54     12.60 o 
 -10   0   6      114.34      108.47      7.53 o 
  -9   0   6      412.29      419.43     17.56 o 
  -8   0   6      124.57      114.04      4.77 o 
  -7   0   6       10.80       13.60      2.05 o 
  -6   0   6      672.31      647.35     16.99 o 
  -5   0   6     2402.86     2418.78     64.75 o 
  -4   0   6     4366.60     4244.71    118.42 o 
  -3   0   6      284.97      312.08      8.69 o 
  -2   0   6     1092.76     1158.63     30.15 o 
  -1   0   6      344.14      349.70      9.44 o 
   0   0   6      990.20      999.58     31.19 o 
   1   0   6      448.70      452.78     20.81 o 
   2   0   6      513.40      543.59     17.88 o 
   3   0   6       27.04       23.37      2.17 o 
   4   0   6      712.31      729.04     29.25 o 
   5   0   6      153.38      140.36     10.54 o 
   6   0   6       68.38       65.73      6.25 o 
   7   0   6      599.40      593.02     31.15 o 
   8   0   6      136.50      141.41     10.95 o 
   9   0   6      164.02      171.10     12.80 o 
 -13   1   6       10.22       12.93      3.35 o 
 -12   1   6       87.74       74.80      4.95 o 
 -11   1   6       24.59       31.11      4.89 o 
 -10   1   6        7.70       10.93      2.89 o 
  -9   1   6        0.87        5.03      2.74 o 
  -8   1   6       52.46       55.68      2.15 o 
  -7   1   6        1.30        4.00      1.10 o 
  -6   1   6      444.67      422.56      8.17 o 
  -5   1   6       23.05       23.32      1.53 o 
  -4   1   6      602.15      641.69     13.84 o 
  -3   1   6       52.98       43.70      2.57 o 
  -2   1   6      152.79      151.96      3.71 o 
  -1   1   6      126.52      121.97      3.07 o 
   0   1   6        1.80        2.81      0.97 o 
   1   1   6       81.57       89.59      2.75 o 
   2   1   6       56.30       60.79      2.20 o 
   3   1   6        1.24        2.97      1.25 o 
   4   1   6       32.47       36.37      3.45 o 
   5   1   6      328.63      321.81     11.48 o 
   6   1   6       47.23       44.12      3.92 o 
   7   1   6      104.13       96.11      6.24 o 
   8   1   6       26.23       23.54      3.66 o 
   9   1   6        5.53        2.82      2.65 o 
 -13   2   6        8.90       10.12      3.27 o 
 -12   2   6      118.11      113.49      8.18 o 
 -11   2   6      415.69      384.70     14.09 o 
 -10   2   6      487.97      469.10     12.37 o 
  -9   2   6      226.74      244.24      6.79 o 
  -8   2   6      694.30      603.00     36.60 o 
  -7   2   6      743.79      708.07     14.80 o 
  -6   2   6      363.10      337.49     12.49 o 
  -5   2   6     1309.16     1310.64     23.65 o 
  -4   2   6      512.58      528.96     10.27 o 
  -3   2   6      431.15      442.42      8.27 o 
  -2   2   6      649.03      631.24     11.14 o 
  -1   2   6       51.27       49.71      2.23 o 
   0   2   6       26.70       23.19      1.35 o 
   1   2   6      396.18      380.13      7.41 o 
   2   2   6      356.04      358.41      7.07 o 
   3   2   6      297.89      290.78      7.44 o 
   4   2   6      321.17      302.75      8.14 o 
   5   2   6      126.30      135.78      6.34 o 
   6   2   6        3.80        3.69      2.13 o 
   7   2   6       25.61       28.85      4.04 o 
   8   2   6      161.76      154.85      8.26 o 
   9   2   6       51.26       43.84      4.84 o 
 -13   3   6        5.42        8.52      3.39 o 
 -12   3   6        7.27        9.92      3.06 o 
 -11   3   6        6.23        4.26      4.78 o 
 -10   3   6        0.05        6.24      2.58 o 
  -9   3   6        2.74        0.91      1.47 o 
  -8   3   6        1.07        8.79      2.13 o 
  -7   3   6      138.05      122.83      3.99 o 
  -6   3   6      107.50      105.77      3.10 o 
  -5   3   6      470.50      463.65      8.50 o 
  -4   3   6      500.08      515.74      9.28 o 
  -3   3   6      170.43      178.86      4.17 o 
  -2   3   6       10.77       11.48      1.08 o 
  -1   3   6       20.27       18.82      1.22 o 
   0   3   6        8.20       12.22      2.38 o 
   1   3   6       10.68        9.90      1.29 o 
   2   3   6       39.86       51.53      2.55 o 
   3   3   6       77.23       84.31      3.47 o 
   4   3   6       18.94       22.98      2.42 o 
   5   3   6      136.08      131.01      6.48 o 
   6   3   6       61.73       64.40      4.49 o 
   7   3   6      156.05      151.84      7.71 o 
   8   3   6        3.60        3.93      2.48 o 
   9   3   6        3.91        0.61      2.25 o 
 -13   4   6       39.25       41.27      5.29 o 
 -12   4   6      173.38      173.83      9.93 o 
 -11   4   6      195.96      213.31     10.76 o 
 -10   4   6      232.09      243.91      9.22 o 
  -9   4   6       49.03       66.63      3.72 o 
  -8   4   6      272.59      288.34      8.95 o 
  -7   4   6      146.43      152.02      5.55 o 
  -6   4   6      448.73      485.06     14.20 o 
  -5   4   6      534.73      551.74     11.77 o 
  -4   4   6       34.74       34.47      2.06 o 
  -3   4   6      200.70      210.63      5.82 o 
  -2   4   6      374.42      339.88      9.75 o 
  -1   4   6      367.34      368.69      6.71 o 
   0   4   6       52.44       63.01      2.14 o 
   1   4   6      261.51      255.02      5.92 o 
   2   4   6      303.56      295.52      9.22 o 
   3   4   6      560.53      567.33     13.81 o 
   4   4   6      208.14      227.62      7.02 o 
   5   4   6      252.14      266.92      7.97 o 
   6   4   6      234.24      254.03     10.23 o 
   7   4   6       35.48       44.21      3.93 o 
   8   4   6       37.05       46.58      4.22 o 
   9   4   6        4.98        5.26      2.79 o 
 -12   5   6        5.37        2.64      2.59 o 
 -11   5   6       29.17       38.14      3.33 o 
 -10   5   6        0.27        1.04      2.86 o 
  -9   5   6        3.02        3.00      2.21 o 
  -8   5   6        0.56       -0.20      1.40 o 
  -7   5   6      104.75       94.90      4.65 o 
  -6   5   6      161.52      175.79      6.79 o 
  -5   5   6       48.81       49.87      2.25 o 
  -4   5   6        0.68        0.22      1.07 o 
  -3   5   6        0.04       -0.18      1.03 o 
  -2   5   6       25.73       36.41      2.20 o 
  -1   5   6       68.32       56.25      4.14 o 
   0   5   6        1.49        1.69      1.12 o 
   1   5   6        3.44        3.04      1.27 o 
   2   5   6       80.87       87.93      3.61 o 
   3   5   6        8.87        3.17      1.84 o 
   4   5   6       53.70       50.51      3.04 o 
   5   5   6       89.20       85.77      5.28 o 
   6   5   6        0.09        3.97      5.31 o 
   7   5   6       97.63       97.20      5.96 o 
   8   5   6       11.30       16.25      2.98 o 
 -12   6   6      170.82      163.41     10.94 o 
 -11   6   6      313.22      325.62     13.21 o 
 -10   6   6      292.72      298.81     11.41 o 
  -9   6   6      274.16      281.19     10.55 o 
  -8   6   6       11.48       18.61      2.52 o 
  -7   6   6       97.34       96.06      4.94 o 
  -6   6   6      117.31      127.83      5.20 o 
  -5   6   6      163.24      170.40      6.31 o 
  -4   6   6      324.66      331.28      8.07 o 
  -3   6   6      471.80      466.59     10.40 o 
  -2   6   6      594.83      572.06     12.59 o 
  -1   6   6       97.94      109.27      4.43 o 
   0   6   6      199.98      196.97      5.24 o 
   1   6   6      309.99      306.30      9.30 o 
   2   6   6      437.29      430.05     13.00 o 
   3   6   6       24.65       35.59      5.02 o 
   4   6   6       52.10       52.60      3.03 o 
   5   6   6      115.95      106.42      4.84 o 
   6   6   6      113.19      103.40      5.47 o 
   7   6   6       98.81       94.99      6.20 o 
   8   6   6        3.02        3.61      2.95 o 
 -12   7   6       11.29       10.33      3.72 o 
 -11   7   6        6.07       15.28      4.23 o 
 -10   7   6        2.31        3.99      2.61 o 
  -9   7   6        0.63        5.33      3.23 o 
  -8   7   6       92.75       88.76      4.96 o 
  -7   7   6        7.08        9.48      3.37 o 
  -6   7   6        4.49        8.47      2.14 o 
  -5   7   6       69.66       65.02      4.77 o 
  -4   7   6        0.27        1.83      1.21 o 
  -3   7   6      351.48      343.34      8.68 o 
  -2   7   6      143.83      131.06      4.51 o 
  -1   7   6        0.21        1.26      1.49 o 
   0   7   6       88.44       85.07      3.16 o 
   1   7   6      322.62      312.99     10.06 o 
   2   7   6       57.56       50.36      3.65 o 
   3   7   6        0.11       -0.90      1.85 o 
   4   7   6       23.40       26.53      3.00 o 
   5   7   6       33.12       31.64      3.25 o 
   6   7   6        0.38        1.51      1.83 o 
   7   7   6        5.89       17.60      5.83 o 
   8   7   6       14.76       21.64      4.19 o 
 -11   8   6      202.24      228.32     10.73 o 
 -10   8   6       54.32       52.79      4.71 o 
  -9   8   6      168.38      156.79      7.19 o 
  -8   8   6       93.17      103.90      5.35 o 
  -7   8   6       54.11       60.38      4.03 o 
  -6   8   6      181.36      175.94      6.91 o 
  -5   8   6      137.38      131.49      5.62 o 
  -4   8   6      177.06      183.93      6.73 o 
  -3   8   6      504.53      467.24     15.91 o 
  -2   8   6      163.72      162.13      4.85 o 
  -1   8   6       54.31       61.06      4.32 o 
   0   8   6      322.40      316.79     10.10 o 
   1   8   6      375.83      389.11     13.14 o 
   2   8   6      597.19      608.80     19.11 o 
   3   8   6      778.42      769.15     23.25 o 
   4   8   6      145.58      141.37      6.95 o 
   5   8   6       20.18       21.05      3.04 o 
   6   8   6       89.61       82.30      5.43 o 
   7   8   6       51.59       55.12      5.56 o 
 -11   9   6       13.80       14.46      3.18 o 
 -10   9   6        7.09        5.55      2.54 o 
  -9   9   6       15.63       13.96      2.86 o 
  -8   9   6        0.64        2.52      2.08 o 
  -7   9   6       32.95       34.76      3.41 o 
  -6   9   6      192.11      190.60      7.71 o 
  -5   9   6      167.68      149.80      6.21 o 
  -4   9   6       17.07       18.37      2.40 o 
  -3   9   6       84.82       78.98      3.37 o 
  -2   9   6        1.80        0.69      1.23 o 
  -1   9   6       24.87       28.75      2.98 o 
   0   9   6       82.89       78.44      6.39 o 
   1   9   6       62.96       51.61      5.61 o 
   2   9   6      150.57      144.25      6.62 o 
   3   9   6       24.84       21.69      2.96 o 
   4   9   6        7.86       10.74      2.67 o 
   5   9   6        3.30        1.20      2.51 o 
   6   9   6        1.93        4.39      2.51 o 
   7   9   6        0.23        1.33      4.39 o 
 -10  10   6       42.27       42.57      4.07 o 
  -9  10   6       59.48       56.32      4.58 o 
  -8  10   6       73.57       69.72      5.16 o 
  -7  10   6       46.27       52.46      4.37 o 
  -6  10   6      314.04      314.49     12.56 o 
  -5  10   6      365.95      355.99     13.80 o 
  -4  10   6      454.84      461.82     15.11 o 
  -3  10   6      321.17      300.47     10.48 o 
  -2  10   6      121.63      130.38      5.34 o 
  -1  10   6      228.16      225.07      8.08 o 
   0  10   6      252.54      241.04      9.05 o 
   1  10   6      205.20      197.94      7.76 o 
   2  10   6       87.38       86.97      5.19 o 
   3  10   6      193.57      185.75      8.16 o 
   4  10   6      127.37      124.30      7.52 o 
   5  10   6       76.86       75.00      4.98 o 
   6  10   6       79.79       88.27      6.05 o 
  -9  11   6        8.19        6.73      2.50 o 
  -8  11   6       13.87       13.04      3.32 o 
  -7  11   6        0.10        1.74      2.04 o 
  -6  11   6        8.94        9.55      2.82 o 
  -5  11   6        3.37        3.55      2.17 o 
  -4  11   6       11.95        8.67      2.33 o 
  -3  11   6       18.39       21.76      2.86 o 
  -2  11   6       41.56       39.64      3.29 o 
  -1  11   6       14.56       14.27      2.45 o 
   0  11   6      139.15      122.75      6.23 o 
   1  11   6      102.79      106.00      5.80 o 
   2  11   6      114.44      104.73      5.68 o 
   3  11   6        2.49        4.64      2.31 o 
   4  11   6       10.15       12.47      2.76 o 
   5  11   6        2.68        3.10      2.39 o 
  -8  12   6      186.21      176.05      9.39 o 
  -7  12   6      392.93      370.08     15.05 o 
  -6  12   6      403.42      385.49     15.35 o 
  -5  12   6       80.43       83.91      5.33 o 
  -4  12   6       88.13       87.06      5.41 o 
  -3  12   6       36.70       38.86      3.29 o 
  -2  12   6      133.36      134.35      5.87 o 
  -1  12   6      195.12      187.56      8.09 o 
   0  12   6       13.87       18.88      3.23 o 
   1  12   6      148.82      160.64      7.45 o 
   2  12   6       45.58       45.95      4.35 o 
   3  12   6        1.85       11.05      3.85 o 
   4  12   6       63.72       66.58      5.24 o 
  -7  13   6        1.22        0.65      3.56 o 
  -6  13   6       17.20       20.25      3.41 o 
  -5  13   6       46.27       48.10      4.40 o 
  -4  13   6        0.11        1.61      2.67 o 
  -3  13   6        0.15        0.96      1.88 o 
  -2  13   6        7.56        4.41      2.72 o 
  -1  13   6        5.76        4.70      3.64 o 
   0  13   6       16.75       12.74      3.41 o 
   1  13   6       24.99       27.11      3.43 o 
   2  13   6        1.98        2.02      2.11 o 
   3  13   6        1.04        0.96      1.98 o 
  -5  14   6       74.73       65.98      5.58 o 
  -4  14   6       75.93       84.45      6.73 o 
  -3  14   6       61.68       69.52      7.01 o 
  -2  14   6       14.34       15.54      4.72 o 
  -1  14   6      136.02      132.63      8.73 o 
   0  14   6      104.28      102.84      7.77 o 
   1  14   6       74.66       86.47      8.75 o 
 -12   1   7       65.47       73.79      8.31 o 
 -11   1   7      279.78      259.68     13.21 o 
 -10   1   7      315.68      312.41     14.91 o 
  -9   1   7      313.52      315.86     11.04 o 
  -8   1   7       72.98       82.24      5.39 o 
  -7   1   7      175.36      185.84      4.90 o 
  -6   1   7        3.58        9.40      1.81 o 
  -5   1   7      289.88      301.32      7.83 o 
  -4   1   7      843.68      854.43     20.11 o 
  -3   1   7        5.98       15.50      3.27 o 
  -2   1   7       50.52       61.89      3.31 o 
  -1   1   7      202.61      191.87      4.66 o 
   0   1   7       55.18       63.70      2.29 o 
   1   1   7       43.10       46.32      2.03 o 
   2   1   7      103.06      110.79      5.26 o 
   3   1   7       68.66       72.68      4.92 o 
   4   1   7      169.80      166.12      9.18 o 
   5   1   7       81.67       86.71      5.94 o 
   6   1   7       36.49       48.97      4.36 o 
   7   1   7      100.40       98.78      6.59 o 
 -12   2   7        3.76        0.06      3.72 o 
 -11   2   7        0.00        1.51      2.35 o 
 -10   2   7        8.85       25.55      4.25 o 
  -9   2   7        7.16       12.69      2.37 o 
  -8   2   7       12.60       19.71      2.64 o 
  -7   2   7        4.98        2.71      2.23 o 
  -6   2   7       16.06       19.23      1.72 o 
  -5   2   7       73.80       67.35      2.72 o 
  -4   2   7      346.20      355.02      7.96 o 
  -3   2   7       26.03       30.26      2.35 o 
  -2   2   7       19.40       17.84      2.05 o 
  -1   2   7       12.42       15.90      1.84 o 
   0   2   7        0.04        2.39      1.25 o 
   1   2   7        9.74       10.47      1.24 o 
   2   2   7       34.14       37.16      2.65 o 
   3   2   7       15.09       15.19      2.60 o 
   4   2   7        0.82        0.23      1.89 o 
   5   2   7       30.94       24.43      3.17 o 
   6   2   7       84.88       80.40      6.00 o 
   7   2   7        0.40       -1.53      2.21 o 
 -12   3   7       47.06       51.22     11.89 o 
 -11   3   7      165.57      155.53      9.58 o 
 -10   3   7      255.63      276.88     12.87 o 
  -9   3   7      112.62      117.31      5.82 o 
  -8   3   7      263.50      274.67     11.62 o 
  -7   3   7      244.17      252.33      9.09 o 
  -6   3   7      323.97      323.57      9.26 o 
  -5   3   7       25.53       30.77      2.07 o 
  -4   3   7      885.39      919.15     23.98 o 
  -3   3   7      364.55      360.18      8.27 o 
  -2   3   7      144.57      145.82      5.10 o 
  -1   3   7      347.88      316.57      7.78 o 
   0   3   7        1.94        1.99      1.52 o 
   1   3   7       69.12       57.21      4.89 o 
   2   3   7      155.69      147.66      5.25 o 
   3   3   7      421.17      419.89     11.92 o 
   4   3   7      153.96      166.78      9.18 o 
   5   3   7      292.90      271.60     10.76 o 
   6   3   7        9.73       16.76      3.24 o 
   7   3   7        3.40       10.39      3.24 o 
 -11   4   7       60.98       57.29      5.89 o 
 -10   4   7       17.96       24.80      3.07 o 
  -9   4   7        0.20        2.82      2.01 o 
  -8   4   7       41.99       39.88      3.39 o 
  -7   4   7        4.53       11.02      5.18 o 
  -6   4   7       18.57       20.75      2.49 o 
  -5   4   7      130.74      141.37      4.51 o 
  -4   4   7       53.46       51.80      2.82 o 
  -3   4   7       87.60       85.31      3.79 o 
  -2   4   7      193.54      188.48      5.92 o 
  -1   4   7        0.44       -1.02      1.55 o 
   0   4   7        1.48        3.63      1.22 o 
   1   4   7       13.82       15.48      1.83 o 
   2   4   7        0.44        1.32      1.60 o 
   3   4   7        7.92       13.37      2.30 o 
   4   4   7       21.55       23.76      3.06 o 
   5   4   7        4.73        9.41      4.24 o 
   6   4   7       33.03       36.52      5.55 o 
   7   4   7       55.02       47.97      5.79 o 
 -11   5   7       95.54      108.17      8.12 o 
 -10   5   7      259.50      254.24     10.65 o 
  -9   5   7      190.47      187.41      8.20 o 
  -8   5   7      208.26      216.32      8.96 o 
  -7   5   7      171.32      172.12      7.17 o 
  -6   5   7       90.66       95.54      4.94 o 
  -5   5   7       90.82      104.35      6.81 o 
  -4   5   7      323.80      323.81      8.95 o 
  -3   5   7     1128.19     1157.62     28.43 o 
  -2   5   7      910.61      887.28     21.04 o 
  -1   5   7      280.84      280.57      9.07 o 
   0   5   7      189.26      199.40      7.27 o 
   1   5   7      757.55      760.49     23.32 o 
   2   5   7      628.87      639.14     20.23 o 
   3   5   7      204.66      208.91      8.00 o 
   4   5   7       67.33       74.15      5.85 o 
   5   5   7       43.94       41.28      4.84 o 
   6   5   7       80.96       74.98      7.47 o 
   7   5   7       19.56       23.46      4.62 o 
 -11   6   7        8.39        9.04      3.47 o 
 -10   6   7       57.66       44.81      4.33 o 
  -9   6   7       28.04       37.18      3.62 o 
  -8   6   7        1.64       -2.05      2.05 o 
  -7   6   7        0.08        3.05      1.95 o 
  -6   6   7        0.20       -1.17      1.71 o 
  -5   6   7       78.67       90.87      5.14 o 
  -4   6   7       25.06       26.37      2.34 o 
  -3   6   7       83.26       81.48      3.67 o 
  -2   6   7       12.04       16.55      2.47 o 
  -1   6   7       41.80       37.02      3.39 o 
   0   6   7       17.30       22.44      2.55 o 
   1   6   7       34.68       26.12      3.10 o 
   2   6   7      122.43      122.12      6.61 o 
   3   6   7      381.34      376.53     12.95 o 
   4   6   7       75.08       64.12      4.67 o 
   5   6   7        4.49        6.93      4.40 o 
   6   6   7        7.89        4.70      3.17 o 
 -10   7   7       47.80       55.78      4.28 o 
  -9   7   7       32.22       34.65      3.41 o 
  -8   7   7        7.71       17.76      2.76 o 
  -7   7   7       86.22       83.10      5.08 o 
  -6   7   7      270.94      285.65     11.03 o 
  -5   7   7      602.90      581.38     18.75 o 
  -4   7   7      296.95      291.76     10.47 o 
  -3   7   7      250.12      240.95      7.17 o 
  -2   7   7      265.33      255.61      7.79 o 
  -1   7   7      125.96      134.43      5.66 o 
   0   7   7      263.32      263.38      9.95 o 
   1   7   7       23.97       28.41      2.97 o 
   2   7   7       58.30       57.04      4.03 o 
   3   7   7      141.23      136.47      6.81 o 
   4   7   7       91.67       84.03      5.16 o 
   5   7   7       14.32       18.22      3.78 o 
   6   7   7       64.03       61.51      6.35 o 
 -10   8   7        1.51        2.33      3.03 o 
  -9   8   7        1.19        4.40      2.17 o 
  -8   8   7        0.25        0.31      1.81 o 
  -7   8   7        9.96        8.71      2.51 o 
  -6   8   7        2.19        3.37      2.21 o 
  -5   8   7      108.26      102.44      5.62 o 
  -4   8   7      125.17      110.97      5.57 o 
  -3   8   7       95.33       88.90      3.79 o 
  -2   8   7        0.20        2.00      1.42 o 
  -1   8   7        3.07        6.54      2.48 o 
   0   8   7       55.67       57.98      5.04 o 
   1   8   7       91.65       78.83      4.57 o 
   2   8   7        4.35        9.26      2.38 o 
   3   8   7        5.70       11.07      2.88 o 
   4   8   7        7.69       10.89      3.68 o 
   5   8   7        8.06        8.95      3.91 o 
  -9   9   7       61.04       52.55      4.65 o 
  -8   9   7       15.43       21.20      4.11 o 
  -7   9   7       31.53       33.96      3.51 o 
  -6   9   7      272.12      285.86     12.63 o 
  -5   9   7      178.45      174.16      7.84 o 
  -4   9   7       78.49       78.32      4.99 o 
  -3   9   7       85.04       75.10      4.53 o 
  -2   9   7      100.44      102.67      4.40 o 
  -1   9   7      103.25      110.00      6.76 o 
   0   9   7      109.98      103.20      5.79 o 
   1   9   7       99.94       93.97      5.74 o 
   2   9   7      216.87      235.02      9.92 o 
   3   9   7       75.43       69.38      5.07 o 
   4   9   7        1.37        4.30      2.59 o 
   5   9   7       58.78       71.37      6.58 o 
  -8  10   7        7.77        6.24      2.69 o 
  -7  10   7       17.78       15.62      2.83 o 
  -6  10   7        0.69        0.92      2.14 o 
  -5  10   7       26.47       29.85      4.82 o 
  -4  10   7       27.64       22.09      2.97 o 
  -3  10   7        0.87       -1.83      1.83 o 
  -2  10   7       26.40       33.75      4.11 o 
  -1  10   7       24.33       22.77      2.98 o 
   0  10   7       11.13        9.67      2.27 o 
   1  10   7       16.98       21.82      2.93 o 
   2  10   7       58.66       58.15      4.63 o 
   3  10   7       41.77       45.47      4.66 o 
   4  10   7        7.68       18.20      5.55 o 
  -7  11   7      128.66      133.69      7.87 o 
  -6  11   7        1.04       -1.08      2.12 o 
  -5  11   7       17.53       21.01      3.42 o 
  -4  11   7        2.28        5.42      2.11 o 
  -3  11   7       20.58       25.46      4.08 o 
  -2  11   7        7.35        6.93      3.02 o 
  -1  11   7        1.00        3.20      2.69 o 
   0  11   7        9.59       11.65      2.51 o 
   1  11   7      103.64       96.13      5.86 o 
   2  11   7       75.07       83.34      5.80 o 
   3  11   7       21.27       14.10      3.14 o 
  -6  12   7      152.50      141.26      7.84 o 
  -5  12   7       33.16       28.37      3.78 o 
  -4  12   7        4.37        2.43      2.81 o 
  -3  12   7       18.05       31.39      5.62 o 
  -2  12   7        5.64        7.30      3.20 o 
  -1  12   7       12.47       21.08      6.32 o 
   0  12   7        6.64        7.25      3.94 o 
   1  12   7        6.64       14.68      7.52 o 
  -3  13   7      110.91      112.21      8.12 o 
  -2  13   7       90.97       89.69      7.22 o 
 -11   0   8        6.41       12.22      5.67 o 
 -10   0   8       88.34       84.84     12.12 o 
  -9   0   8      183.98      214.83     20.13 o 
  -8   0   8      291.67      298.01     23.65 o 
  -7   0   8      525.87      461.91     15.15 o 
  -6   0   8      249.28      226.67      8.77 o 
  -5   0   8      119.86      114.08      5.90 o 
  -4   0   8      125.76      141.57      6.84 o 
  -3   0   8      518.67      501.47     16.40 o 
  -2   0   8       73.01       75.18      4.29 o 
  -1   0   8      212.93      213.96      7.81 o 
   0   0   8      119.01      107.67      7.45 o 
   1   0   8        6.00        7.28      2.54 o 
   2   0   8      155.63      150.08      9.32 o 
   3   0   8      212.47      204.26     12.29 o 
   4   0   8      223.07      218.65     14.76 o 
   5   0   8       55.19       74.68      7.81 o 
 -10   1   8        0.02       -1.82      3.28 o 
  -9   1   8      119.72      106.64      7.31 o 
  -8   1   8      153.30      130.38     11.04 o 
  -7   1   8        9.09       11.73      2.29 o 
  -6   1   8       43.53       36.87      2.55 o 
  -5   1   8        2.47        1.65      1.55 o 
  -4   1   8        2.84        3.61      1.27 o 
  -3   1   8      123.69      123.44      4.36 o 
  -2   1   8      111.73      102.82      3.68 o 
  -1   1   8      119.20      106.49      3.75 o 
   0   1   8       12.79       16.22      1.69 o 
   1   1   8        0.00       -0.32      1.65 o 
   2   1   8       10.45        9.71      2.34 o 
   3   1   8        5.92        4.69      2.26 o 
   4   1   8       22.97       28.98      3.62 o 
   5   1   8       38.36       38.23      4.84 o 
 -10   2   8      369.72      384.44     23.29 o 
  -9   2   8      220.10      220.58     11.20 o 
  -8   2   8       21.37       31.74      3.28 o 
  -7   2   8        1.29        3.24      2.06 o 
  -6   2   8       31.77       40.06      3.68 o 
  -5   2   8       32.14       34.27      2.58 o 
  -4   2   8      200.81      221.02      7.73 o 
  -3   2   8      127.89      123.79      4.66 o 
  -2   2   8       75.41       75.52      3.43 o 
  -1   2   8      349.52      322.81      9.08 o 
   0   2   8      111.13      112.33      4.18 o 
   1   2   8       22.88       24.84      2.31 o 
   2   2   8      102.43       92.92      4.81 o 
   3   2   8       69.20       64.57      4.66 o 
   4   2   8      100.81      106.12      7.24 o 
   5   2   8      106.13      108.19      8.23 o 
 -10   3   8       15.80       16.21      3.79 o 
  -9   3   8        0.02       -1.36      2.63 o 
  -8   3   8        0.01        2.95      2.45 o 
  -7   3   8        2.16        6.32      2.90 o 
  -6   3   8        9.22       13.02      2.39 o 
  -5   3   8       46.55       51.32      4.07 o 
  -4   3   8       51.40       59.75      3.43 o 
  -3   3   8       13.14       16.99      2.20 o 
  -2   3   8       84.13       86.48      4.05 o 
  -1   3   8      115.85      112.56      4.62 o 
   0   3   8        0.36        0.05      2.31 o 
   1   3   8       20.00       19.06      2.61 o 
   2   3   8       33.55       37.55      7.79 o 
   3   3   8       11.79       12.65      3.15 o 
   4   3   8       21.57       22.33      3.89 o 
   5   3   8        8.85       13.14      6.21 o 
 -10   4   8      209.40      186.06     11.44 o 
  -9   4   8       59.78       53.49      7.10 o 
  -8   4   8      125.75      126.88      6.64 o 
  -7   4   8       30.35       28.12      3.14 o 
  -6   4   8       56.14       60.32      4.26 o 
  -5   4   8       39.11       39.94      4.53 o 
  -4   4   8      391.25      400.32     11.58 o 
  -3   4   8      491.92      475.06     13.20 o 
  -2   4   8       19.79       22.09      2.98 o 
  -1   4   8       55.22       59.40      3.83 o 
   0   4   8      110.61      124.26      5.98 o 
   1   4   8      218.19      227.36      8.80 o 
   2   4   8       69.18       76.07      5.51 o 
   3   4   8       67.18       70.23      5.60 o 
   4   4   8       64.89       72.39      5.92 o 
   5   4   8       15.17       19.38      9.18 o 
 -10   5   8        0.02       -0.02      2.76 o 
  -9   5   8        2.13        6.54      3.24 o 
  -8   5   8        0.15       -0.11      2.01 o 
  -7   5   8        0.03        2.66      2.11 o 
  -6   5   8        0.03        0.68      2.06 o 
  -5   5   8        6.00        6.41      2.27 o 
  -4   5   8       52.99       46.84      3.16 o 
  -3   5   8       33.02       36.00      2.67 o 
  -2   5   8       13.99       14.47      1.93 o 
  -1   5   8        2.09        2.97      1.81 o 
   0   5   8        1.76        2.27      2.15 o 
   1   5   8       97.06       80.10      4.50 o 
   2   5   8       70.32       61.91      4.18 o 
   3   5   8       49.54       58.86      5.53 o 
   4   5   8        7.37       14.50      3.54 o 
  -9   6   8       59.01       64.68      5.09 o 
  -8   6   8       96.72      101.93      6.72 o 
  -7   6   8      115.25      118.08      6.78 o 
  -6   6   8      227.10      234.80     11.00 o 
  -5   6   8      156.45      165.42      7.92 o 
  -4   6   8       15.80       22.64      3.12 o 
  -3   6   8      342.00      330.97     10.40 o 
  -2   6   8       76.14       70.90      4.75 o 
  -1   6   8        3.01        5.15      1.95 o 
   0   6   8       11.82       13.93      4.60 o 
   1   6   8        9.15       12.10      2.52 o 
   2   6   8       80.45       72.30      8.79 o 
   3   6   8      148.28      154.16     10.07 o 
   4   6   8       24.65       21.21      3.89 o 
  -9   7   8        2.73        0.75      2.30 o 
  -8   7   8        0.05       -0.07      2.02 o 
  -7   7   8        0.14        0.59      2.07 o 
  -6   7   8       92.31      101.17      6.78 o 
  -5   7   8        1.95       -0.08      1.80 o 
  -4   7   8      117.91      115.90      6.62 o 
  -3   7   8       15.66       26.55      3.05 o 
  -2   7   8       68.06       54.66      4.42 o 
  -1   7   8       22.79       29.84      4.57 o 
   0   7   8       30.70       32.72      3.94 o 
   1   7   8       22.41       22.63      3.22 o 
   2   7   8        5.29        7.01      2.41 o 
   3   7   8       12.00        4.97      2.80 o 
  -8   8   8       17.26       18.92      3.29 o 
  -7   8   8      122.54      128.16      6.96 o 
  -6   8   8      172.18      179.53     10.67 o 
  -5   8   8      140.10      137.81      7.22 o 
  -4   8   8      103.61      102.58      5.84 o 
  -3   8   8       72.65       71.92      6.68 o 
  -2   8   8      414.48      423.53     20.17 o 
  -1   8   8      148.87      139.68      7.31 o 
   0   8   8       72.68       63.48      4.43 o 
   1   8   8        5.12       16.86      5.61 o 
   2   8   8       26.25       25.98      3.53 o 
   3   8   8       18.41       21.66      4.11 o 
  -7   9   8        7.00        6.08      2.62 o 
  -6   9   8        3.87        0.05      2.06 o 
  -5   9   8        6.77       13.53      4.15 o 
  -4   9   8       15.72       19.23      3.94 o 
  -3   9   8        6.79        4.75      4.02 o 
  -2   9   8       30.02       33.46      4.77 o 
  -1   9   8        0.11       -2.81      2.81 o 
   0   9   8        0.14       -0.32      2.06 o 
   1   9   8        4.65        4.65      2.50 o 
   2   9   8       13.39       20.24      3.14 o 
  -5  10   8       54.93       56.93      6.08 o 
  -4  10   8      105.30      100.65      8.61 o 
  -3  10   8       36.02       33.99      5.00 o 
  -2  10   8       88.94       86.98      6.88 o 
  -1  10   8       28.21       32.81      4.57 o 
   0  10   8       19.39       24.13      4.22 o 
  -8   1   9       14.26       12.46      4.56 o 
  -7   1   9       42.22       23.38     19.69 o 
  -6   1   9       16.29       20.68      3.95 o 
  -5   1   9       51.66       60.50      6.07 o 
  -4   1   9      110.90      121.96      6.02 o 
  -3   1   9      255.56      257.09      9.80 o 
  -2   1   9      217.22      210.77      7.58 o 
  -1   1   9       85.61       73.71      5.43 o 
   0   1   9       87.68       82.03      5.99 o 
   1   1   9       13.56       17.79      2.97 o 
   2   1   9      103.40       93.36      8.40 o 
  -8   2   9       23.18       29.87      5.56 o 
  -7   2   9        0.03        8.78      9.33 o 
  -6   2   9        4.33       11.30      5.20 o 
  -5   2   9        9.08       10.90      2.55 o 
  -4   2   9       18.38       18.03      3.70 o 
  -3   2   9        6.71        2.87      1.43 o 
  -2   2   9        0.15       -2.00      2.00 o 
  -1   2   9        0.81       -0.45      1.78 o 
   0   2   9       18.75       14.40      3.55 o 
   1   2   9        0.94        3.62      2.46 o 
   2   2   9        0.02        0.49      2.31 o 
  -8   3   9       93.74      110.31     10.83 o 
  -7   3   9       32.78       44.41      9.75 o 
  -6   3   9       14.41       16.07      3.11 o 
  -5   3   9       77.85       92.00      5.77 o 
  -4   3   9       34.93       35.82      3.17 o 
  -3   3   9       33.89       38.36      3.63 o 
  -2   3   9       78.90       77.28      5.02 o 
  -1   3   9       24.62       25.76      3.31 o 
   0   3   9      215.59      225.71     11.17 o 
   1   3   9      103.54       93.62      6.63 o 
   2   3   9        2.96        4.11      2.50 o 
  -7   4   9        7.95        7.22      2.37 o 
  -6   4   9       11.75       12.14      2.93 o 
  -5   4   9       39.86       47.96      4.43 o 
  -4   4   9        3.86        4.34      2.24 o 
  -3   4   9       11.47       13.79      2.55 o 
  -2   4   9        6.43       13.60      3.57 o 
  -1   4   9       21.44       21.00      2.99 o 
   0   4   9       14.52       17.33      3.45 o 
   1   4   9        9.30       14.30      3.98 o 
  -7   5   9       65.24       67.47      5.22 o 
  -6   5   9      201.63      193.97      9.60 o 
  -5   5   9      152.59      158.75      7.59 o 
  -4   5   9       41.30       41.37      4.62 o 
  -3   5   9      103.86       93.32      6.81 o 
  -2   5   9       45.75       49.72      4.38 o 
  -1   5   9       38.09       49.46      4.27 o 
   0   5   9        2.03        8.58      4.83 o 
   1   5   9        4.23        2.84      2.81 o 
  -6   6   9        7.99       13.14      3.06 o 
  -5   6   9        9.52        7.01      3.47 o 
  -4   6   9       24.59       31.58      6.87 o 
  -3   6   9        5.64        3.34      2.67 o 
  -2   6   9       19.98       17.56      3.70 o 
  -1   6   9      136.22      121.92      6.40 o 
   0   6   9       78.08       70.69      5.58 o 
  -4   7   9        5.39        8.22      3.49 o 
  -3   7   9       97.75       85.54      6.78 o 
  -2   7   9       49.27       54.62      7.32 o 
                                                 
